# Supplementary material for: Resolving Prokaryotic Taxonomy without rRNA: Longer Oligonucleotide Word Lengths Improve Genome and Metagenome Taxonomic Classification
Source: PLoS One. 2013 Jul 1;8(7):e67337. doi: 10.1371/journal.pone.0067337 (PMC3698125; doi:10.1371/journal.pone.0067337)
Supplement: Table S1 — Percentages from Nearest-Neighbor Analyses with CPU Time. Mononucleotide through nonanucleotide signatures were compared with 16S rRNA using nearest neighbor prediction ability (the percentage of times taxonomically identical genomes were placed as nearest neighbors on a cladogram). This table includes the values determined from this calculation (Figure 2 shows these values graphically). Additionally, this table shows the CPU time required to calculate the Euclidean distances between all 1,424 organism pairs. (XLS) [file pone.0067337.s010.xls]

## Sheet: Sheet1
	Species	Genus	Family	Order	Phylum	Domain	CPU Time (min)
16S rRNA	0.316	0.625	0.806	0.864	0.914	0.996
Mononucleotide	0.112	0.141	0.16	0.198	0.4	0.864	19
Dinucleotide	0.302	0.491	0.555	0.617	0.732	0.959	19
Trinucleotide	0.306	0.547	0.623	0.687	0.792	0.972	21
Tetranucleotide	0.31	0.572	0.658	0.728	0.826	0.974	30
Pentanucleotide	0.313	0.584	0.674	0.739	0.842	0.977	53
Hexanucleotide	0.313	0.588	0.68	0.757	0.836	0.979	129
Heptanucleotide	0.316	0.594	0.685	0.759	0.841	0.975	1135
Octanucleotide	0.316	0.597	0.688	0.761	0.846	0.982	3165
Nonanucleotide	0.317	0.598	0.688	0.763	0.857	0.987	14804
