# Supplementary material for: Resolving Prokaryotic Taxonomy without rRNA: Longer Oligonucleotide Word Lengths Improve Genome and Metagenome Taxonomic Classification
Source: PLoS One. 2013 Jul 1;8(7):e67337. doi: 10.1371/journal.pone.0067337 (PMC3698125; doi:10.1371/journal.pone.0067337)
Supplement: Table S2 — Largest Same Genus Euclidean Distance (Genus Normalized Euclidean Distance Normalization Factor). Euclidean distances were normalized using the largest same genus distance for each oligonucleotide length. These normalizations were completed to correct for the shrinking of Euclidean distances as oligonucleotide lengths increased due to the additional bins, and the subsequently smaller percentages each bin contained. (XLS) [file pone.0067337.s011.xls]

## Sheet: Sheet1
	Largest Same Genus Euclidean Distance (Normalization Factor)
Mononucleotide	20*
Dinucleotide	16.574
Trinucleotide	9.1909
Tetranucleotide	6.3503
Pentanucleotide	3.6227
Hexanucleotide	2.3865
Heptanucleotide	1.411
Octanucleotide	0.94221
Nonanucleotide	0.56756
