# Supplementary material for: Resolving Prokaryotic Taxonomy without rRNA: Longer Oligonucleotide Word Lengths Improve Genome and Metagenome Taxonomic Classification
Source: PLoS One. 2013 Jul 1;8(7):e67337. doi: 10.1371/journal.pone.0067337 (PMC3698125; doi:10.1371/journal.pone.0067337)
Supplement: Table S3 — Bison Pool Metagenome Best Hits Using Oligonucleotide Signatures and BLAST. Scaffold over 10,000 base pairs in length were compared to the nt database using NCBI BLAST, tetranucleotide signatures and heptanucleotide signatures. This table shows: genus of best BLAST hit (with e-value to that hit), genus of best tetranucleotide signature hit (with Euclidean distance to that hit) and genus of best heptanucleotide signature hit (with Euclidean distance to that hit) for each Bison Pool scaffold. (XLS) [file pone.0067337.s012.xls]

## Sheet: BP_hexa_vs_blast_nt_comparisons
Bison Pool Scaffold	Best BLAST hit (genus)	e-value	Best Tetra Hit (genus)	Euclidean Dist.	Best Hepta Hit (genus)	Euclidean Dist.
BISONN_C44	Thermocrinis	4e-49	Thermovirga	2.66429	Thermovirga	1.24949
BISONN_C57	Thermocrinis	2e-88	Hydrogenobacter	2.66712	Hydrogenobacter	1.24947
BISONN_C60	Sulfurihydrogenibium	0	Hippea	2.31812	Thermococcus	1.20904
BISONN_C64	Hydrogenobacter	2e-23	Hydrogenobacter	2.62017	Hydrogenobacter	1.20119
BISONN_C77	Hydrogenobacter	2e-91	Hydrogenobacter	2.48633	Hydrogenobacter	1.15314
BISONN_C109	Hydrogenobacter	3e-22	Hydrogenobacter	2.27411	Hydrogenobacter	1.20954
BISONN_C140	Pyrobaculum	5e-52	Thermoproteus	1.98489	Pyrobaculum	1.06118
BISONN_C142	Thermoproteus	1e-24	Pyrobaculum	2.07103	Pyrobaculum	1.16428
BISONN_C145	Thermocrinis	0	Thermovirga	2.66371	Hydrogenobacter	1.23795
BISONN_C160	Fibrisoma	3.7	Parabacteroides	3.52108	Parabacteroides	1.27235
BISONN_C161	Owenweeksia	0.005	Acanthaster	3.21582	Thermovirga	1.1515
BISONN_C171	Hydrogenobacter	5e-42	Pyrobaculum	2.55273	Pyrobaculum	1.25541
BISONN_C186	Hydrogenobacter	2e-119	Hydrogenobacter	2.8746	Hydrogenobacter	1.23122
BISONN_C204	Thermocrinis	3e-34	Hydrogenobacter	2.19858	Hydrogenobacter	1.26132
BISONN_C248	Thermocrinis	1e-09	Hydrogenobacter	2.51046	Hydrogenobacter	1.08856
BISONN_C297	Clostridium	3e-06	Aquifex	3.47612	Pyrococcus	1.38765
BISONN_C328	Thermoproteus	0	Thermoproteus	2.01965	Thermoproteus	1.17773
BISONN_C329	Thermoproteus	6e-57	Pyrobaculum	1.55609	Pyrobaculum	1.17601
BISONN_C348	Hydrogenobacter	6e-14	Hydrogenobacter	2.92034	Hydrogenobacter	1.29571
BISONN_C350	Thermocrinis	4e-21	Hydrogenobacter	2.4461	Hydrogenobacter	1.26138
BISONN_C372	Thermocrinis	9e-177	Hydrogenobacter	2.23069	Hydrogenobacter	1.13172
BISONN_C373	Hydrogenobacter	1e-157	Francisella	2.4376	Tetrapisispora	1.16269
BISONN_C377	Thermocrinis	3e-22	Hydrogenobacter	2.43253	Hydrogenobacter	1.23009
BISONN_C391	Thermoproteus	4e-157	Pyrobaculum	1.99525	Pyrobaculum	1.13122
BISONN_C392	Pyrobaculum	0	Pyrobaculum	1.65092	Pyrobaculum	1.05123
BISONN_C393	Thermoproteus	0	Pyrobaculum	1.76471	Pyrobaculum	0.946047
BISONN_C438	Hydrogenobacter	4e-31	Hydrogenobacter	2.3597	Hydrogenobacter	1.09063
BISONN_C454	Thermocrinis	5e-42	Hydrogenobacter	2.51054	Hydrogenobacter	1.254
BISONN_C460	Thermocrinis	3e-56	Hydrogenobacter	2.67859	Hydrogenobacter	1.20735
BISONN_C520	Thermocrinis	1e-123	Hydrogenobacter	2.70501	Hydrogenobacter	1.20295
BISONN_C525	Thermocrinis	1e-12	Hydrogenobacter	2.33031	Hydrogenobacter	1.20893
BISONN_C533	Hydrogenobacter	2e-20	Hydrogenobacter	2.44729	Hydrogenobacter	1.28559
BISONN_C538	Pyrobaculum	0	Pyrobaculum	1.76642	Pyrobaculum	1.00337
BISONN_C542	Sulfurihydrogenibium	2e-05	Hydrogenobacter	2.34981	Hydrogenobacter	1.07571
BISONN_C575	Hydrogenobacter	1e-11	Thermovirga	2.76685	Thermovirga	1.28569
BISONN_C633	Hydrogenobacter	2e-23	Hydrogenobacter	2.56065	Hydrogenobacter	1.26224
BISONN_C679	Hydrogenobacter	3e-118	Thermovirga	2.67988	Hydrogenobacter	1.14199
BISONN_C682	Hydrogenobacter	5e-98	Thermovirga	2.46676	Hydrogenobacter	1.14146
BISONN_C700	Thermoproteus	0	Thermoproteus	1.6776	Pyrobaculum	1.04207
BISONN_C701	Thermoproteus	7e-143	Thermoproteus	1.70869	Pyrobaculum	1.21163
BISONN_C718	Thermocrinis	3e-108	Thermovirga	2.36864	Thermovirga	1.22221
BISONN_C754	Thermocrinis	2e-41	Hydrogenobacter	2.39261	Hydrogenobacter	1.19155
BISONN_C791	Thermoproteus	0	Pyrobaculum	2.07491	Pyrobaculum	1.19188
BISONN_C793	Hydrogenobacter	2e-39	Hydrogenobacter	2.56729	Hydrogenobacter	1.10054
BISONN_C827	Hydrogenobacter	7e-95	Hydrogenobacter	2.14326	Hydrogenobacter	0.983194
BISONN_C857	Thermocrinis	2e-75	Thermovirga	2.80361	Hydrogenobacter	1.30799
BISONN_C904	Thermodesulfobacterium	0	Hydrogenobacter	2.1513	Hydrogenobacter	0.757557
BISONN_C927	Pyrobaculum	4e-64	Thermoproteus	2.04353	Pyrobaculum	1.23427
BISONN_C938	Pyrobaculum	7e-171	Pyrobaculum	1.96184	Pyrobaculum	1.16218
BISONN_C986	Hydrogenobacter	2e-38	Hydrogenobacter	2.4286	Hydrogenobacter	1.26503
BISONN_C1007	Thermoproteus	1e-67	Pyrobaculum	2.25136	Pyrobaculum	1.21345
BISONN_C1034	Hydrogenobacter	4e-43	Hydrogenobacter	2.10157	Hydrogenobacter	1.25613
BISONN_C1044	Sulfurihydrogenibium	0	Hydrogenobacter	2.12759	Hydrogenobacter	0.815579
BISONN_C1088	Thermocrinis	6e-11	Hydrogenobacter	2.77129	Hydrogenobacter	1.30096
BISONN_C1092	Hydrogenobacter	1e-130	Hydrogenobacter	2.64648	Hydrogenobacter	1.03837
BISONN_C1100	Thermodesulfobacterium	0	Thermococcus	2.90008	Hydrogenobacter	1.24554
BISONN_C1104	Thermocrinis	9e-169	Hydrogenobacter	1.91419	Hydrogenobacter	0.90292
BISONN_C1122	Hydrogenobacter	2e-67	Hydrogenobacter	2.33894	Hydrogenobacter	1.06236
BISONN_C1141	Hydrogenobacter	3e-41	Hydrogenobacter	2.4918	Hydrogenobacter	1.18743
BISONN_C1175	Hydrogenobacter	8e-78	Hydrogenobacter	2.46116	Hydrogenobacter	1.29331
BISONN_C1184	Thermocrinis	8e-38	Hydrogenobacter	3.18144	Hydrogenobacter	1.35276
BISONN_C1193	Hydrogenobacter	2e-44	Thermovirga	2.54613	Hydrogenobacter	1.22644
BISONN_C1196	Hydrogenobacter	3e-65	Hydrogenobacter	2.72767	Hydrogenobacter	1.30879
BISONN_C1209	Hydrogenobacter	3e-108	Hydrogenobacter	2.9671	Hydrogenobacter	1.29486
BISONN_C1225	Thermocrinis	2e-51	Hydrogenobacter	2.12139	Hydrogenobacter	1.1799
BISONN_C1236	Pyrobaculum	1e-27	Pyrobaculum	1.88183	Pyrobaculum	1.08716
BISONN_C1319	Hydrogenobacter	3e-142	Thermovirga	2.68	Hydrogenobacter	1.27223
BISONN_C1321	Aquifex	3e-34	Hydrogenobacter	2.45855	Hydrogenobacter	1.21168
BISONN_C1328	Hydrogenobacter	4e-55	Hydrogenobacter	2.14657	Hydrogenobacter	1.2453
BISONN_C1343	Bartonella	0.066	Cryptosporidium	2.44546	Clostridium	1.16693
BISONN_C1354	Thermoproteus	4e-27	Pyrobaculum	1.65099	Pyrobaculum	1.1874
BISONN_C1368	Nitrospira	3e-11	Acanthaster	3.13388	Thermovirga	1.08799
BISONN_C1383	Hydrogenobacter	2e-54	Hydrogenobacter	2.9998	Hydrogenobacter	1.27312
BISONN_C1385	Hydrogenobacter	3e-22	Hydrogenobacter	2.37861	Hydrogenobacter	1.18542
BISONN_C1391	Hydrogenobacter	2e-57	Hydrogenobacter	2.34001	Hydrogenobacter	1.17797
BISONN_C1403	Thermocrinis	1e-47	Hydrogenobacter	2.16087	Hydrogenobacter	0.96847
BISONN_C1404	Oscillibacter	0.012	Thermovirga	2.45872	Thermovirga	1.28924
BISONN_C1457	Thermocrinis	1e-64	Hydrogenobacter	2.42247	Hydrogenobacter	1.28538
BISONN_C1462	Hydrogenobacter	1e-28	Thermovirga	2.44368	Thermovirga	1.01631
BISONN_C1488	Thermocrinis	5e-18	Hydrogenobacter	2.54882	Hydrogenobacter	1.23522
BISONN_C1515	Thermotoga	3e-19	Mizuhopecten	3.36229	Thermovirga	1.25124
BISONN_C1563	Thermoproteus	0	Pyrobaculum	1.64857	Pyrobaculum	1.04416
BISONN_C1621	Thermocrinis	4e-49	Hydrogenobacter	2.36306	Hydrogenobacter	1.21194
BISONN_C1633	Hydrogenobacter	7e-20	Hydrogenobacter	2.38722	Hydrogenobacter	1.22312
BISONN_C1643	Hydrogenobacter	2e-41	Hydrogenobacter	2.78749	Hydrogenobacter	1.35233
BISONN_C1651	Hydrogenobacter	3e-54	Thermovirga	2.45593	Thermovirga	1.00313
BISONN_C1659	Hydrogenobacter	9e-17	Hydrogenobacter	2.42698	Hydrogenobacter	1.10775
BISONN_C1678	Hydrogenobacter	9e-39	Hydrogenobacter	2.72936	Hydrogenobacter	1.03628
BISONN_C1685	Hydrogenobacter	2e-44	Hydrogenobacter	2.36955	Hydrogenobacter	1.22075
BISONN_C1689	Pyrobaculum	4e-59	Pyrobaculum	1.65088	Pyrobaculum	1.02757
BISONN_C1714	Sulfurihydrogenibium	0	Thermococcus	2.37225	Hydrogenobacter	1.10417
BISONN_C1730	Hydrogenobacter	1e-58	Hydrogenobacter	2.72513	Hydrogenobacter	1.27403
BISONN_C1732	Thermocrinis	4e-52	Thermovirga	2.59876	Hydrogenobacter	1.2769
BISONN_C1747	Thermocrinis	3e-29	Hydrogenobacter	2.19069	Hydrogenobacter	1.03514
BISONN_C1748	Thermocrinis	2e-88	Hydrogenobacter	2.66939	Hydrogenobacter	1.2387
BISONN_C1775	Hydrogenobacter	7e-85	Hydrogenobacter	2.55803	Hydrogenobacter	1.17254
BISONN_C1779	Thermocrinis	2e-69	Hydrogenobacter	2.71271	Hydrogenobacter	1.28415
BISONN_C1791	Hydrogenobacter	0	Thermovirga	2.91262	Thermovirga	1.34849
BISONN_C1799	Hydrogenobacter	0	Thermovirga	2.64931	Thermovirga	1.28759
BISONN_C1813	Clostridium	0.068	Plagiogyria	3.52958	Thermovirga	1.23141
BISONN_C1851	Thermocrinis	5e-21	Hydrogenobacter	2.46813	Hydrogenobacter	1.11845
BISONN_C1914	Hydrogenobacter	1e-75	Hydrogenobacter	2.58858	Hydrogenobacter	0.997485
BISONN_C1915	Thermocrinis	2e-32	Hydrogenobacter	2.83	Hydrogenobacter	1.18907
BISONN_C1919	Thermoproteus	7e-54	Thermoproteus	2.02084	Thermoproteus	1.15976
BISONN_C1968	Hydrogenobacter	5e-36	Hydrogenobacter	2.87938	Hydrogenobacter	1.27601
BISONN_C1971	Hydrogenobacter	4e-37	Hydrogenobacter	2.27112	Hydrogenobacter	1.07551
BISONN_C2004	Thermocrinis	0	Hydrogenobacter	2.36204	Thermovirga	1.10656
BISONN_C2008	Methanothermobacter	3e-10	Hydrogenobacter	2.88786	Hydrogenobacter	1.30032
BISONN_C2028	Hydrogenobacter	4e-102	Hydrogenobacter	2.4072	Hydrogenobacter	1.13851
BISONN_C2029	Hydrogenobacter	2e-35	Hydrogenobacter	2.51575	Hydrogenobacter	1.18588
BISONN_C2032	Thermocrinis	2e-44	Hydrogenobacter	2.38553	Hydrogenobacter	1.20405
BISONN_C2044	Hydrogenobacter	3e-77	Hydrogenobacter	2.45742	Hydrogenobacter	1.29134
BISONN_C2053	Pyrobaculum	0	Pyrobaculum	1.79357	Pyrobaculum	0.907128
BISONN_C2061	Thermocrinis	1e-123	Hydrogenobacter	2.74113	Thermovirga	1.26815
BISONN_C2066	Hydrogenobacter	2e-56	Hydrogenobacter	2.84319	Hydrogenobacter	1.32456
BISONN_C2069	Hydrogenobaculum	3e-19	Pyrococcus	2.47236	Thermococcus	1.21409
BISONN_C2108	Pseudomonas	0.001	Mizuhopecten	3.66452	Pyrococcus	1.34635
BISONN_C2138	Hydrogenobacter	0	Hydrogenobacter	2.6202	Thermovirga	1.25981
BISONN_C2140	Hydrogenobacter	5e-92	Hydrogenobacter	2.45143	Hydrogenobacter	1.13692
BISONN_C2152	Hydrogenobacter	5e-61	Hydrogenobacter	2.74327	Hydrogenobacter	1.23044
BISONN_C2162	Hydrogenobacter	1e-97	Hydrogenobacter	2.28962	Hydrogenobacter	0.921349
BISONN_C2177	Hydrogenobacter	1e-59	Hydrogenobacter	2.28182	Hydrogenobacter	1.02235
BISONN_C2179	Hydrogenobacter	7e-91	Thermovirga	2.3867	Hydrogenobacter	1.17657
BISONN_C2220	Hydrogenobacter	2e-122	Thermovirga	2.63517	Hydrogenobacter	1.11329
BISONN_C2248	Hydrogenobaculum	5e-12	Aquifex	2.90046	Hydrogenobacter	1.14095
BISONN_C2265	Hydrogenobacter	2e-52	Hydrogenobacter	2.32663	Hydrogenobacter	0.966761
BISONN_C2279	Hydrogenobacter	1e-108	Hydrogenobacter	2.48044	Hydrogenobacter	1.05504
BISONN_C2286	Thermocrinis	0	Hydrogenobacter	2.26224	Hydrogenobacter	0.910712
BISONN_C2298	Hydrogenobacter	4e-50	Hydrogenobacter	2.57521	Hydrogenobacter	1.08844
BISONN_C2319	Thermoproteus	2e-131	Pyrobaculum	2.13107	Pyrobaculum	1.22841
BISONN_C2375	Pyrobaculum	0	Thermoproteus	1.55264	Pyrobaculum	1.0771
BISONN_C2386	Hydrogenobacter	3e-41	Hydrogenobacter	2.20332	Hydrogenobacter	1.03314
BISONN_C2413	Thermocrinis	1e-21	Hydrogenobacter	2.22848	Hydrogenobacter	1.11358
BISONN_C2431	Hydrogenobacter	0	Hydrogenobacter	2.19739	Hydrogenobacter	1.10576
BISONN_C2464	Hydrogenobacter	4e-28	Hydrogenobacter	2.15373	Hydrogenobacter	1.0407
BISONN_C2467	Thermocrinis	1e-45	Thermovirga	2.48248	Thermovirga	1.28759
BISONN_C2506	Hydrogenobacter	4e-22	Hydrogenobacter	2.50244	Hydrogenobacter	1.04841
BISONN_C2523	Pyrobaculum	2e-132	Pyrobaculum	1.62561	Pyrobaculum	0.94466
BISONN_C2537	Hydrogenobacter	2e-13	Hydrogenobacter	2.59363	Hydrogenobacter	1.28624
BISONN_C2582	Hydrogenobacter	0	Hydrogenobacter	2.28621	Hydrogenobacter	1.06828
BISONN_C2614	Hydrogenobacter	5e-43	Hydrogenobacter	2.30618	Hydrogenobacter	1.0373
BISONN_C2637	Thermoproteus	1e-145	Thermoproteus	1.87657	Pyrobaculum	1.02689
BISONN_C2649	Dechloromonas	0.0008	Pyrococcus	3.14874	Thermovirga	1.29796
BISONN_C2711	Hydrogenobacter	6e-92	Thermovirga	2.95176	Hydrogenobacter	1.11594
BISONN_C2724	Hydrogenobacter	1e-62	Thermovirga	2.30563	Thermovirga	1.05971
BISONN_C2746	Thermocrinis	0.004	Thermococcus	2.86174	Thermococcus	1.23536
BISONN_C2765	Hydrogenobacter	9e-131	Hydrogenobacter	2.76093	Hydrogenobacter	1.14041
BISONN_C2769	Thermocrinis	1e-70	Thermovirga	2.5123	Hydrogenobacter	1.18255
BISONN_C2876	Hydrogenobacter	1e-101	Thermovirga	3.08661	Hydrogenobacter	1.38503
BISONN_C2892	Hydrogenobacter	2e-22	Hydrogenobacter	2.73778	Hydrogenobacter	1.28671
BISONN_C2957	Hydrogenobacter	8e-171	Thermovirga	2.71433	Thermovirga	1.24958
BISONN_C2974	Hydrogenobacter	1e-27	Hydrogenobacter	2.68419	Hydrogenobacter	1.25101
BISONN_C2991	Hydrogenobacter	3e-37	Thermovirga	2.81652	Hydrogenobacter	1.24145
BISONN_C2999	Hippea	6e-05	Rhododendron	3.62081	Thermovirga	1.2733
BISONN_C3004	Thermoproteus	2e-143	Pyrobaculum	1.85869	Pyrobaculum	1.05986
BISONN_C3048	Hydrogenobacter	0	Hydrogenobacter	2.358	Hydrogenobacter	1.23526
BISONN_C3057	Sulfurihydrogenibium	4e-49	Thermovirga	2.54974	Thermovirga	1.22424
BISONN_C3072	Thermoproteus	0	Pyrobaculum	1.69185	Pyrobaculum	1.05589
BISONN_C3127	Thermoproteus	0	Thermoproteus	1.74031	Thermoproteus	1.13576
BISONN_C3132	Thermocrinis	1e-132	Thermovirga	2.67681	Thermovirga	1.31913
BISONN_C3227	Hydrogenobacter	4e-30	Thermovirga	2.62488	Thermovirga	1.30841
BISONN_C3228	Aquifex	5e-30	Hydrogenobacter	2.8972	Hydrogenobacter	1.24471
BISONN_C3229	Hydrogenobacter	1e-46	Hydrogenobacter	2.46976	Hydrogenobacter	1.11808
BISONN_C3235	Hydrogenobacter	2e-51	Hydrogenobacter	2.33554	Hydrogenobacter	1.09338
BISONN_C3248	Thermocrinis	2e-20	Hydrogenobacter	2.49595	Hydrogenobacter	1.24243
BISONN_C3271	Hydrogenobacter	1e-116	Hydrogenobacter	2.6889	Hydrogenobacter	1.24767
BISONN_C3277	Hydrogenobacter	2e-24	Hydrogenobacter	2.43845	Hydrogenobacter	0.980274
BISONN_C3326	Hydrogenobacter	2e-35	Hydrogenobacter	2.48526	Hydrogenobacter	1.25863
BISONN_C3327	Thermocrinis	9e-17	Hydrogenobacter	2.39088	Hydrogenobacter	1.07845
BISONN_C3473	Hydrogenobacter	1e-27	Hydrogenobacter	2.76654	Hydrogenobacter	1.22994
BISONN_C3481	Pyrobaculum	6e-52	Pyrobaculum	1.61671	Pyrobaculum	0.945989
BISONN_C3535	Sulfurihydrogenibium	5e-19	Thermovirga	2.47694	Thermovirga	0.994161
BISONN_C3550	Hydrogenobacter	7e-29	Thermovirga	2.81096	Hydrogenobacter	1.29469
BISONN_C3563	Hydrogenobacter	3e-108	Hydrogenobacter	2.83782	Hydrogenobacter	1.28413
BISONN_C3565	Hydrogenobacter	2e-45	Hydrogenobacter	2.36002	Hydrogenobacter	1.16085
BISONN_C3602	Hydrogenobacter	9e-75	Thermovirga	2.44854	Hydrogenobacter	1.20536
BISONN_C3606	Aquifex	2e-14	Aquifex	3.31323	Pyrococcus	1.40018
BISONN_C3619	Hydrogenobacter	6e-48	Hydrogenobacter	2.5541	Thermovirga	1.26973
BISONN_C3620	Hydrogenobacter	1e-38	Hydrogenobacter	2.07255	Hydrogenobacter	0.94791
BISONN_C3649	Hydrogenobacter	1e-73	Hydrogenobacter	2.67488	Hydrogenobacter	1.21822
BISONN_C3683	Hydrogenobacter	1e-21	Hydrogenobacter	2.99692	Hydrogenobacter	1.32483
BISONN_C3694	Thermocrinis	7e-54	Hydrogenobacter	2.4018	Hydrogenobacter	1.1759
BISONN_C3716	Pyrobaculum	3e-109	Pyrobaculum	1.54973	Pyrobaculum	0.992455
BISONN_C3721	Thermocrinis	3e-19	Hydrogenobacter	2.495	Hydrogenobacter	1.18057
BISONN_C3750	Thermocrinis	3e-34	Hydrogenobacter	2.35586	Hydrogenobacter	1.25071
BISONN_C3751	Hydrogenobacter	4e-47	Hydrogenobacter	2.49183	Hydrogenobacter	1.08909
BISONN_C3764	Hydrogenobacter	7e-91	Thermovirga	2.84922	Hydrogenobacter	1.21372
BISONN_C3770	Thermocrinis	3e-74	Hydrogenobacter	2.51422	Hydrogenobacter	1.25609
BISONN_C3779	Phycisphaera	9e-13	Plagiogyria	3.55287	Thermovirga	1.40032
BISONN_C3803	Thermocrinis	1e-75	Hydrogenobacter	2.3377	Hydrogenobacter	0.967846
BISONN_C3804	Persephonella	5e-05	Hydrogenobacter	2.74251	Hydrogenobacter	1.23824
BISONN_C3833	Hydrogenobacter	2e-48	Hydrogenobacter	2.3883	Hydrogenobacter	1.17419
BISONN_C3838	Sulfurihydrogenibium	6e-114	Hydrogenobacter	2.21982	Hydrogenobacter	0.969024
BISONN_C3854	Hydrogenobacter	0	Thermovirga	2.26108	Hydrogenobacter	1.08418
BISONN_C3891	Desulfovibrio	0.19	Mizuhopecten	3.89507	Pyrococcus	1.46171
BISONN_C3897	Hydrogenobacter	2e-21	Hydrogenobacter	2.3745	Hydrogenobacter	0.947753
BISONN_C3938	Hydrogenobaculum	4e-12	Hydrogenobacter	3.01697	Hydrogenobacter	1.28258
BISONN_C3943	Thermocrinis	4e-50	Hydrogenobacter	2.19673	Hydrogenobacter	1.02941
BISONN_C3945	Hydrogenobacter	6e-20	Hydrogenobacter	2.12467	Hydrogenobacter	1.21377
BISONN_C3947	Hydrogenobacter	2e-36	Hydrogenobacter	2.22852	Hydrogenobacter	0.968165
BISONN_C3953	Hydrogenobaculum	5e-24	Aquifex	2.44438	Thermococcus	1.19089
BISONN_C3984	Hydrogenobacter	4e-59	Hydrogenobacter	2.44548	Hydrogenobacter	1.04882
BISONN_C4022	Sulfurihydrogenibium	4e-46	Hydrogenobacter	2.6462	Hydrogenobacter	1.18845
BISONN_C4039	Hydrogenobacter	0	Hydrogenobacter	2.54759	Hydrogenobacter	1.05427
BISONN_C4042	Thermocrinis	0	Hydrogenobacter	2.17658	Hydrogenobacter	1.15141
BISONN_C4062	Thermodesulfobacterium	5e-147	Hydrogenobacter	2.81432	Hydrogenobacter	1.24847
BISONN_C4071	Hydrogenobacter	1e-74	Hydrogenobacter	2.42201	Hydrogenobacter	1.14746
BISONN_C4075	Hydrogenobacter	4e-40	Hydrogenobacter	2.6415	Hydrogenobacter	1.18813
BISONN_C4119	Thermocrinis	8e-38	Hydrogenobacter	2.66699	Hydrogenobacter	1.29747
BISONN_C4121	Hydrogenobacter	1e-89	Thermovirga	2.49383	Thermovirga	1.19876
BISONN_C4134	Hydrogenobacter	5e-27	Hydrogenobacter	2.20336	Hydrogenobacter	1.14151
BISONN_C4135	Hydrogenobacter	8e-35	Hydrogenobacter	2.38849	Hydrogenobacter	1.26464
BISONN_C4153	Pyrobaculum	0	Aeropyrum	2.44027	Aeropyrum	1.44795
BISONN_C4154	Thermodesulfobacterium	1e-172	Hydrogenobacter	2.61661	Hydrogenobacter	1.09956
BISONN_C4215	Hydrogenobacter	9e-35	Hydrogenobacter	2.88211	Hydrogenobacter	1.22927
BISONN_C4222	Hydrogenobacter	4e-52	Hydrogenobacter	2.91865	Hydrogenobacter	1.27768
BISONN_C4256	Sulfurihydrogenibium	4e-56	Hydrogenobacter	3.0017	Hydrogenobacter	1.13024
BISONN_C4271	Hydrogenobacter	1e-43	Hydrogenobacter	2.38439	Hydrogenobacter	1.0303
BISONN_C4284	Thermocrinis	4e-112	Hydrogenobacter	2.45809	Hydrogenobacter	1.03778
BISONN_C4288	Pyrobaculum	0	Pyrobaculum	1.70276	Pyrobaculum	0.873839
BISONN_C4328	Sulfurihydrogenibium	3e-10	Thermovirga	2.52628	Thermovirga	1.29425
BISONN_C4329	Thermoanaerobacterium	0.0008	Pyrococcus	2.73746	Hydrogenobacter	1.30813
BISONN_C4332	Sulfurihydrogenibium	2e-08	Thermococcus	2.49214	Thermococcus	1.40235
BISONN_C4344	Pichia	0.29	Thermovirga	2.50625	Thermovirga	1.08922
BISONN_C4354	Candida	0.2	Uncultured	2.5558	Tetrapisispora	1.3221
BISONN_C4357	Hydrogenobacter	0.23	Ipomoea	2.35067	Tetrapisispora	1.20919
BISONN_C4370	Hydrogenobacter	3e-28	Hydrogenobacter	2.55057	Hydrogenobacter	1.21712
BISONN_C4380	Hydrogenobacter	6e-107	Hydrogenobacter	2.19106	Hydrogenobacter	1.16248
BISONN_C4386	Hydrogenobacter	3e-65	Hydrogenobacter	2.71747	Thermovirga	1.29678
BISONN_C4387	Thermocrinis	3e-22	Hydrogenobacter	2.20383	Hydrogenobacter	1.18423
BISONN_C4428	Thermocrinis	1e-64	Hydrogenobacter	2.3828	Hydrogenobacter	1.14183
BISONN_C4439	Hydrogenobacter	1e-47	Hydrogenobacter	2.25076	Hydrogenobacter	0.985069
BISONN_C4458	Hydrogenobacter	4e-80	Hydrogenobacter	2.71769	Hydrogenobacter	1.26543
BISONN_C4507	Thermocrinis	6e-76	Hydrogenobacter	2.63654	Hydrogenobacter	1.19577
BISONN_C4525	Thermoproteus	2e-165	Pyrobaculum	2.00436	Pyrobaculum	1.00699
BISONN_C4534	Binary	1e-86	Pyrobaculum	1.47967	Pyrobaculum	1.04741
BISONN_C4557	Thermocrinis	7e-14	Hydrogenobacter	2.56704	Hydrogenobacter	1.20748
BISONN_C4560	Hydrogenobacter	3e-28	Thermovirga	2.57721	Thermovirga	1.43667
BISONN_C4586	Hydrogenobacter	1e-98	Hydrogenobacter	2.47847	Hydrogenobacter	1.23613
BISONN_C4625	Hydrogenobacter	8e-153	Hydrogenobacter	2.57842	Hydrogenobacter	1.09733
BISONN_C4634	Thermocrinis	8e-121	Hydrogenobacter	3.0583	Hydrogenobacter	1.34238
BISONN_C4637	Hydrogenobacter	6e-82	Hydrogenobacter	2.39149	Hydrogenobacter	1.21088
BISONN_C4671	Caldicellulosiruptor	0.004	Thermoanaerobacter	2.01724	Thermococcus	1.12788
BISONN_C4672	Caldicellulosiruptor	4e-12	Hydrogenobacter	2.20474	Hydrogenobacter	1.12669
BISONN_C4703	Thermocrinis	2e-177	Thermovirga	2.73302	Hydrogenobacter	1.24979
BISONN_C4704	Hydrogenobacter	2e-44	Hydrogenobacter	3.04295	Hydrogenobacter	1.43705
BISONN_C4722	Hydrogenobacter	4e-24	Hydrogenobacter	2.68325	Hydrogenobacter	1.25236
BISONN_C4744	Shewanella	2e-07	Hydrogenobacter	3.26529	Hydrogenobacter	1.28284
BISONN_C4746	Hydrogenobacter	5e-68	Hydrogenobacter	2.35729	Hydrogenobacter	1.05539
BISONN_C4793	Hydrogenobacter	6e-49	Hydrogenobacter	2.52187	Hydrogenobacter	1.06746
BISONN_C4800	Thermodesulfobacterium	0	Pyrococcus	2.67829	Hydrogenobacter	1.24374
BISONN_C4808	Pyrobaculum	2e-131	Thermoproteus	1.63455	Thermoproteus	1.17214
BISONN_C4815	Hydrogenobacter	5e-70	Thermovirga	2.70978	Hydrogenobacter	1.28629
BISONN_C4818	Hydrogenobacter	4e-43	Hydrogenobacter	2.88767	Hydrogenobacter	1.26862
BISONN_C4826	Hydrogenobacter	6e-20	Thermovirga	2.62588	Thermovirga	1.29541
BISONN_C4835	Aegilops	0.96	Hydrogenobacter	2.66185	Thermovirga	1.20264
BISONN_C4859	Thermocrinis	2e-122	Hydrogenobacter	2.7311	Hydrogenobacter	1.19988
BISONN_C4860	Thermocrinis	3e-56	Hydrogenobacter	2.82507	Hydrogenobacter	1.26141
BISONN_C4862	Thermocrinis	2e-54	Hydrogenobacter	2.80894	Hydrogenobacter	1.28574
BISONN_C4874	Thermoproteus	8e-112	Pyrobaculum	1.94877	Pyrobaculum	1.14228
BISONN_C4907	Hydrogenobacter	4e-117	Hydrogenobacter	2.4487	Hydrogenobacter	1.22417
BISONN_C4916	Pyrobaculum	2e-125	Pyrobaculum	1.66985	Pyrobaculum	1.04455
BISONN_C4917	Thermoproteus	1e-135	Pyrobaculum	1.88681	Pyrobaculum	1.17453
BISONN_C4969	Hydrogenobacter	5e-58	Hydrogenobacter	2.07929	Hydrogenobacter	1.10053
BISONN_C5033	Caldicellulosiruptor	8e-14	Hydrogenobacter	2.43142	Hydrogenobacter	1.18565
BISONN_C5035	Ashbya	0.19	Pyrococcus	2.63733	Coprothermobacter	1.35786
BISONN_C5042	Hydrogenobacter	8e-125	Hydrogenobacter	2.47836	Hydrogenobacter	1.11979
BISONN_C5052	Hydrogenobacter	7e-23	Hydrogenobacter	2.30085	Hydrogenobacter	1.19244
BISONN_C5059	Caldicellulosiruptor	0.003	Thermoanaerobacter	2.03582	Thermoanaerobacter	1.20498
BISONN_C5113	Hydrogenobacter	2e-27	Hydrogenobacter	2.41665	Hydrogenobacter	0.954917
BISONN_C5128	Thermocrinis	6e-74	Thermovirga	2.60829	Thermovirga	1.11457
BISONN_C5143	Hydrogenobacter	1e-52	Hydrogenobacter	2.50726	Hydrogenobacter	1.17546
BISONN_C5151	Sulfurihydrogenibium	3e-162	Hydrogenobacter	2.21571	Hydrogenobacter	0.970315
BISONN_C5187	Hydrogenobacter	4e-56	Hydrogenobacter	2.27162	Hydrogenobacter	1.08698
BISONN_C5189	Sulfurihydrogenibium	8e-51	Thermovirga	2.53716	Hydrogenobacter	1.16681
BISONN_C5244	Pyrobaculum	7e-109	Pyrobaculum	1.88161	Pyrobaculum	1.23558
BISONN_C5259	Thermovibrio	2e-26	Liberibacter	3.4771	Pyrococcus	1.3279
BISONN_C5311	Thermocrinis	3e-22	Hydrogenobacter	2.43503	Hydrogenobacter	1.19858
BISONN_C5339	Hydrogenobacter	1e-24	Hydrogenobacter	2.82365	Hydrogenobacter	1.2604
BISONN_C5340	Hydrogenobacter	8e-64	Hydrogenobacter	2.36638	Hydrogenobacter	1.03791
BISONN_C5357	Hydrogenobacter	1e-51	Hydrogenobacter	2.35999	Thermovirga	1.28003
BISONN_C5363	Hydrogenobacter	5e-21	Hydrogenobacter	2.54977	Hydrogenobacter	1.23375
BISONN_C5364	Hydrogenobacter	9e-126	Hydrogenobacter	2.05212	Hydrogenobacter	0.868714
BISONN_C5385	Hydrogenobacter	2e-35	Hydrogenobacter	2.93974	Hydrogenobacter	1.25568
BISONN_C5426	Hydrogenobacter	3e-136	Hydrogenobacter	2.54311	Hydrogenobacter	1.24509
BISONN_C5477	Thermocrinis	8e-41	Hydrogenobacter	2.67732	Hydrogenobacter	1.28142
BISONN_C5485	Hydrogenobacter	8e-10	Hydrogenobacter	2.3396	Hydrogenobacter	1.26571
BISONN_C5526	Hydrogenobacter	5e-82	Hydrogenobacter	2.84207	Hydrogenobacter	1.34462
BISONN_C5538	Hydrogenobacter	1e-146	Hydrogenobacter	2.65259	Hydrogenobacter	1.00685
BISONN_C5553	Hydrogenobacter	8e-48	Hydrogenobacter	2.63319	Hydrogenobacter	1.09678
BISONN_C5557	Hydrogenobacter	1e-68	Thermovirga	2.42097	Thermovirga	1.0285
BISONN_C5560	Hydrogenobacter	3e-176	Hydrogenobacter	2.11581	Hydrogenobacter	1.23544
BISONN_C5579	Thermocrinis	8e-45	Hydrogenobacter	2.47379	Hydrogenobacter	1.09951
BISONN_C5584	Hydrogenobacter	1e-30	Hydrogenobacter	2.4816	Hydrogenobacter	1.25333
BISONN_C5585	Hydrogenobacter	6e-54	Hydrogenobacter	2.6744	Hydrogenobacter	1.29391
BISONN_C5590	Hydrogenobacter	2e-23	Hydrogenobacter	2.5308	Hydrogenobacter	1.27307
BISONN_C5597	Hydrogenobacter	3e-47	Hydrogenobacter	2.77949	Hydrogenobacter	1.17472
BISONN_C5604	Thermoproteus	0	Pyrobaculum	1.72273	Pyrobaculum	1.14696
BISONN_C5611	Hydrogenobacter	7e-51	Hydrogenobacter	2.4644	Hydrogenobacter	1.18301
BISONN_C5662	Hydrogenobacter	7e-11	Hydrogenobacter	2.52977	Hydrogenobacter	1.13074
BISONN_C5684	Hydrogenobacter	1e-89	Hydrogenobacter	2.40281	Hydrogenobacter	1.11969
BISONN_C5699	Thermocrinis	2e-32	Hydrogenobacter	3.0436	Hydrogenobacter	1.3253
BISONN_C5702	Hydrogenobacter	3e-13	Hydrogenobacter	2.57248	Hydrogenobacter	1.21001
BISONN_C5735	Hydrogenobacter	2e-14	Hydrogenobacter	2.60075	Hydrogenobacter	1.12471
BISONN_C5755	Pyrobaculum	8e-118	Pyrobaculum	2.30026	Pyrobaculum	1.2847
BISONN_C5757	Pyrobaculum	0	Pyrobaculum	2.1238	Pyrobaculum	1.22358
BISONN_C5785	Thermocrinis	1e-36	Hydrogenobacter	2.53247	Hydrogenobacter	1.2105
BISONN_C5793	Thermocrinis	4e-120	Hydrogenobacter	2.51246	Hydrogenobacter	1.17496
BISONN_C5820	Hydrogenobacter	3e-99	Hydrogenobacter	2.36606	Hydrogenobacter	1.15214
BISONN_C5823	Hydrogenobaculum	5e-12	Aquifex	2.4977	Thermococcus	1.11383
BISONN_C5886	Aquifex	4e-28	Thermovirga	2.75563	Hydrogenobacter	1.16748
BISONN_C5887	Sulfurihydrogenibium	4e-46	Hydrogenobacter	3.02228	Hydrogenobacter	1.21386
BISONN_C5890	Hydrogenobacter	4e-40	Thermovirga	2.7563	Hydrogenobacter	1.2666
BISONN_C5915	Hydrogenobacter	9e-87	Hydrogenobacter	2.07246	Hydrogenobacter	1.22808
BISONN_C5916	Sulfurihydrogenibium	2e-10	Hydrogenobacter	2.50626	Hydrogenobacter	1.2234
BISONN_C5941	Hydrogenobacter	7e-32	Hydrogenobacter	2.77628	Hydrogenobacter	1.31385
BISONN_C5979	Hydrogenobacter	3e-105	Hydrogenobacter	2.87389	Hydrogenobacter	1.31644
BISONN_C6011	Hydrogenobacter	1e-24	Hydrogenobacter	2.32243	Hydrogenobacter	1.2055
BISONN_C6019	Hydrogenobacter	2e-85	Hydrogenobacter	2.21734	Thermovirga	1.10102
BISONN_C6040	Thermocrinis	3e-78	Hydrogenobacter	2.54698	Hydrogenobacter	1.13735
BISONN_C6044	Aquifex	4e-53	Hydrogenobacter	2.39513	Hydrogenobacter	1.03778
BISONN_C6081	Thermocrinis	0	Hydrogenobacter	2.37385	Thermovirga	1.03458
BISONN_C6082	Thermocrinis	7e-45	Hydrogenobacter	2.19593	Hydrogenobacter	1.11613
BISONN_C6083	Thermocrinis	3e-34	Hydrogenobacter	2.34721	Hydrogenobacter	1.24844
BISONN_C6089	Hydrogenobacter	0	Hydrogenobacter	2.43989	Hydrogenobacter	1.23813
BISONN_C6106	Thermocrinis	4e-43	Hydrogenobacter	2.23664	Hydrogenobacter	1.20221
BISONN_C6118	Pyrobaculum	3e-173	Pyrobaculum	2.17699	Pyrobaculum	1.20726
BISONN_C6136	Pyrobaculum	0	Pyrobaculum	2.09872	Pyrobaculum	1.09792
BISONN_C6137	Pyrobaculum	1e-30	Pyrobaculum	2.13438	Pyrobaculum	1.26843
BISONN_C6144	Streptococcus	0.016	Aquifex	2.44397	Thermococcus	1.14222
BISONN_C6163	Desulfotomaculum	0.052	Hydrogenobacter	3.09123	Hydrogenobacter	1.28504
BISONN_C6164	Hydrogenobacter	0	Hydrogenobacter	2.42193	Hydrogenobacter	1.00232
BISONN_C6166	Thermocrinis	7e-165	Thermovirga	2.59892	Thermovirga	1.19765
BISONN_C6168	Thermocrinis	1e-49	Hydrogenobacter	2.80106	Hydrogenobacter	1.20306
BISONN_C6183	Thermocrinis	2e-70	Hydrogenobacter	2.66313	Hydrogenobacter	1.04964
BISONN_C6215	Pyrobaculum	5e-36	Thermoproteus	1.86441	Pyrobaculum	1.1576
BISONN_C6217	Thermoproteus	3e-152	Pyrobaculum	1.79482	Pyrobaculum	1.00279
BISONN_C6218	Pyrobaculum	4e-58	Pyrobaculum	2.26393	Pyrobaculum	1.22811
BISONN_C6253	Thermocrinis	9e-32	Hydrogenobacter	2.5014	Hydrogenobacter	1.15666
BISONN_C6288	Thermocrinis	6e-46	Thermovirga	2.64139	Hydrogenobacter	1.09822
BISONN_C6319	Hydrogenobacter	2e-17	Hydrogenobacter	2.07382	Hydrogenobacter	1.23214
BISONN_C6336	Aquifex	1e-27	Hydrogenobacter	2.8029	Hydrogenobacter	1.30607
BISONN_C6387	Hydrogenobacter	4e-102	Hydrogenobacter	2.55243	Hydrogenobacter	1.1834
BISONN_C6395	Thermocrinis	9e-83	Hydrogenobacter	2.28151	Hydrogenobacter	0.888514
BISONN_C6416	Hydrogenobacter	9e-16	Hydrogenobacter	2.56616	Hydrogenobacter	1.26819
BISONN_C6425	Thermodesulfobacterium	6e-17	Aquifex	2.86857	Thermococcus	1.31988
BISONN_C6433	Hydrogenobacter	1e-74	Hydrogenobacter	2.08911	Hydrogenobacter	1.09087
BISONN_C6441	Pyrobaculum	8e-118	Thermoproteus	2.05886	Pyrobaculum	1.21102
BISONN_C6477	Thermocrinis	2e-35	Hydrogenobacter	2.59679	Hydrogenobacter	1.27662
BISONN_C6516	Pyrobaculum	2e-75	Thermoproteus	1.91992	Pyrobaculum	1.1234
BISONN_C6527	Thermocrinis	6e-150	Thermovirga	2.37169	Thermovirga	1.13721
BISONN_C6529	Thermocrinis	3e-28	Hydrogenobacter	2.3039	Hydrogenobacter	1.198
BISONN_C6561	Pyrobaculum	0	Pyrobaculum	1.41831	Pyrobaculum	0.917988
BISONN_C6579	Hydrogenobacter	8e-81	Hydrogenobacter	2.58651	Hydrogenobacter	1.28197
BISONN_C6584	Hydrogenobacter	4e-43	Hydrogenobacter	2.8919	Hydrogenobacter	1.2968
BISONN_C6586	Thermocrinis	2e-175	Hydrogenobacter	1.88338	Hydrogenobacter	0.915655
BISONN_C6587	Thermocrinis	1e-31	Hydrogenobacter	2.31554	Hydrogenobacter	1.05241
BISONN_C6653	Hydrogenobacter	7e-63	Hydrogenobacter	2.83852	Thermovirga	1.26911
BISONN_C6696	Hydrogenobacter	2e-19	Hydrogenobacter	2.85179	Hydrogenobacter	1.28535
BISONN_C6715	Hydrogenobacter	2e-57	Hydrogenobacter	2.37799	Hydrogenobacter	1.05103
BISONN_C6731	Hydrogenobacter	6e-30	Hydrogenobacter	2.57242	Hydrogenobacter	1.16249
BISONN_C6751	Pyrobaculum	3e-50	Pyrobaculum	1.91857	Pyrobaculum	1.10406
BISONN_C6761	Thermocrinis	2e-46	Hydrogenobacter	2.35673	Hydrogenobacter	0.976346
BISONN_C6765	Hydrogenobacter	1e-49	Hydrogenobacter	2.21755	Hydrogenobacter	1.15089
BISONN_C6797	Thermocrinis	3e-45	Hydrogenobacter	2.42874	Hydrogenobacter	0.95771
BISONN_C6847	Pyrobaculum	1e-34	Pyrobaculum	1.83887	Pyrobaculum	1.06013
BISONN_C6851	Micromonas	0.06	Pyrococcus	2.43309	Thermovirga	1.19885
BISONN_C6904	Thermocrinis	3e-100	Hydrogenobacter	2.33535	Hydrogenobacter	1.03671
BISONN_C6906	Hydrogenobacter	4e-30	Hydrogenobacter	2.2347	Hydrogenobacter	1.27652
BISONN_C6909	Hydrogenobacter	1e-84	Hydrogenobacter	2.26206	Hydrogenobacter	1.03938
BISONN_C6924	Hydrogenobacter	9e-75	Thermovirga	2.67737	Thermovirga	1.21356
BISONN_C6929	Hydrogenobacter	3e-25	Hydrogenobacter	2.54539	Hydrogenobacter	1.28126
BISONN_C6951	Thermocrinis	1e-132	Hydrogenobacter	2.63478	Hydrogenobacter	1.31166
BISONN_C6973	Hydrogenobacter	2e-31	Hydrogenobacter	2.33429	Hydrogenobacter	0.947043
BISONN_C6975	Thermocrinis	3e-35	Hydrogenobacter	2.3035	Hydrogenobacter	1.0969
BISONN_C7004	Thermoproteus	0	Pyrobaculum	1.87228	Pyrobaculum	1.0242
BISONN_C7017	Hydrogenobacter	5e-37	Hydrogenobacter	2.34439	Hydrogenobacter	1.04447
BISONN_C7020	Hydrogenobacter	4e-28	Hydrogenobacter	2.23479	Hydrogenobacter	1.09896
BISONN_C7025	Coprothermobacter	4e-09	Thermovirga	3.35262	Thermovirga	1.29082
BISONN_C7033	Hydrogenobacter	5e-18	Hydrogenobacter	2.52724	Hydrogenobacter	1.13843
BISONN_C7043	Hydrogenobacter	2e-79	Pyrococcus	1.96268	Thermococcus	1.10615
BISONN_C7056	Hydrogenobacter	4e-18	Hydrogenobacter	2.4948	Hydrogenobacter	1.19201
BISONN_C7077	Schistosoma	0.2	Aquifex	3.44394	Pyrococcus	1.3765
BISONN_C7131	Pyrobaculum	7e-119	Pyrobaculum	1.96771	Pyrobaculum	1.09383
BISONN_C7191	Hydrogenobacter	2e-24	Hydrogenobacter	2.44996	Hydrogenobacter	1.05482
BISONN_C7247	Hydrogenobacter	1e-126	Hydrogenobacter	2.82956	Hydrogenobacter	1.28952
BISONN_C7268	Hydrogenobacter	2e-29	Hydrogenobacter	2.28107	Hydrogenobacter	1.1096
BISONN_C7274	Hydrogenobacter	6e-17	Hydrogenobacter	2.86639	Hydrogenobacter	1.32315
BISONN_C7282	Thermocrinis	0	Uncultured	2.69608	Thermovirga	0.970317
BISONN_C7283	Thermocrinis	1e-42	Hydrogenobacter	2.31899	Hydrogenobacter	1.16997
BISONN_C7349	Hydrogenobacter	1e-65	Hydrogenobacter	2.39553	Hydrogenobacter	1.1176
BISONN_C7355	Thermocrinis	1e-14	Hydrogenobacter	2.85333	Hydrogenobacter	1.37172
BISONN_C7390	Hydrogenobacter	3e-28	Hydrogenobacter	2.30159	Hydrogenobacter	1.13779
BISONN_C7400	Hydrogenobacter	1e-73	Hydrogenobacter	2.38348	Hydrogenobacter	1.17512
BISONN_C7416	Hydrogenobacter	6e-45	Hydrogenobacter	2.6872	Hydrogenobacter	1.21703
BISONN_C7437	Hydrogenobacter	4e-65	Hydrogenobacter	2.26028	Hydrogenobacter	1.06096
BISONN_C7504	Hydrogenobacter	4e-15	Hydrogenobacter	2.39089	Thermovirga	1.24321
BISONN_C7540	Thermocrinis	1e-21	Hydrogenobacter	2.48	Hydrogenobacter	1.1187
BISONN_C7607	Hydrogenobacter	3e-09	Uncultured	2.65192	Thermovirga	1.31826
BISONN_C7645	Thermoproteus	1e-136	Pyrobaculum	1.77791	Pyrobaculum	0.971831
BISONN_C7648	Thermoproteus	0	Pyrobaculum	1.60173	Pyrobaculum	0.985111
BISONP_C153	Enterobacter	0	Enterobacter	1.48063	Enterobacter	0.876509
BISONP_C430	Anaeromyxobacter	1e-27	Roseiflexus	3.46244	Burkholderia	1.47252
BISONP_C559	Chloroflexus	3e-102	Uncultured	2.14691	Chloroflexus	1.16822
BISONP_C697	Synechococcus	0	Synechococcus	1.46943	Synechococcus	1.1485
BISONP_C924	Synechococcus	0	Expression	2.59649	Podospora	1.24394
BISONP_C1098	Comamonas	1e-33	Brachymonas	3.85439	Thiomonas	1.47867
BISONP_C1773	Dyadobacter	5e-08	Leishmania	3.58968	Paenibacillus	1.58119
BISONP_C1833	Isosphaera	3e-14	Roseiflexus	3.4718	Ralstonia	1.19966
BISONP_C1858	Synechococcus	0	Synechococcus	1.34351	Synechococcus	0.868614
BISONP_C1919	Truepera	2e-11	Brachymonas	3.91159	Thiomonas	1.4865
BISONP_C1943	Enterobacter	0	Klebsiella	1.81388	Enterobacter	1.18635
BISONP_C1983	Synechococcus	0	Synechococcus	1.52764	Synechococcus	1.13407
BISONP_C2103	Kocuria	4e-10	Roseiflexus	3.6663	Burkholderia	1.27239
BISONP_C2413	Paenibacillus	3e-07	Leishmania	3.81766	Eggerthella	1.3375
BISONP_C2469	Caldilinea	5e-36	Ralstonia	2.61562	Ralstonia	1.26239
BISONP_C2535	Dinoroseobacter	2e-17	Leishmania	3.35801	Eggerthella	1.32039
BISONP_C2692	Roseiflexus	0	Pseudomonas	2.27353	Koribacter	1.23407
BISONP_C3249	Synechococcus	0	Synechococcus	2.04538	Synechococcus	1.2605
BISONP_C3277	Synechococcus	0	Synechococcus	2.01106	Synechococcus	1.11473
BISONP_C3318	Synechococcus	0	Synechococcus	1.20201	Synechococcus	0.864265
BISONP_C3419	Roseiflexus	6e-08	Roseiflexus	3.56233	Burkholderia	1.3419
BISONP_C3442	Synechococcus	0	Synechococcus	2.24721	Synechococcus	1.24747
BISONP_C3744	Roseiflexus	0	Roseiflexus	2.60756	Roseiflexus	1.25844
BISONP_C3913	Planctomyces	1e-09	Brachymonas	4.03022	Roseiflexus	1.39238
BISONP_C4026	Synechococcus	0	Synechococcus	1.63279	Synechococcus	1.11128
BISONP_C4534	Chloroflexus	0	Chloroflexus	1.73941	Chloroflexus	1.09712
BISONP_C4543	Chloracidobacterium	7e-177	Methylophaga	2.08496	Alcanivorax	1.21719
BISONP_C4681	Chloracidobacterium	0	Uncultured	2.0543	Chloroflexus	1.1787
BISONP_C4829	Chloroflexus	0	Chloroflexus	1.73076	Chloroflexus	1.06744
BISONP_C4925	Klebsiella	0	Salmonella	1.48693	Enterobacter	1.01445
BISONP_C4987	Synechococcus	0	Shuttle	2.28379	Nitrosococcus	1.21758
BISONP_C5005	Klebsiella	2e-10	Brachymonas	3.99434	Thiomonas	1.56083
BISONP_C5563	Roseiflexus	0	Sideroxydans	2.21006	Roseiflexus	1.2046
BISONP_C5564	Roseiflexus	0	Roseiflexus	1.6871	Roseiflexus	1.05743
BISONP_C5612	Roseiflexus	0	Sideroxydans	2.3921	Sideroxydans	1.14703
BISONP_C5807	Roseiflexus	0	Roseiflexus	2.39308	Roseiflexus	1.20109
BISONP_C5863	Bradyrhizobium	3e-37	Roseiflexus	3.61147	Eggerthella	1.43674
BISONP_C5942	Synechococcus	0	Synechococcus	1.3173	Synechococcus	0.946877
BISONP_C5953	Enterobacter	0	Klebsiella	1.74196	Enterobacter	1.12285
BISONP_C6100	Myxococcus	2e-44	Leishmania	3.3983	Burkholderia	1.44214
BISONP_C6370	Chloroflexus	4e-52	MSGL611CS	2.36698	Chloroflexus	1.20852
BISONP_C6592	Chloroflexus	3e-170	Uncultured	2.10242	Chloroflexus	1.18212
BISONP_C6846	Roseiflexus	0	Roseiflexus	1.54467	Roseiflexus	1.1836
BISONP_C6879	Roseiflexus	0	Roseiflexus	1.7647	Roseiflexus	1.08308
BISONP_C6953	Synechococcus	0	Synechococcus	1.73697	Synechococcus	1.29554
BISONP_C7041	Synechococcus	0	Synechococcus	1.5116	Synechococcus	1.03419
BISONP_C7330	Chloroflexus	1e-129	Chloroflexus	2.14216	Chloroflexus	1.11414
BISONP_C7841	Roseiflexus	0	Roseiflexus	1.80904	Roseiflexus	1.12282
BISONP_C8126	Enterobacter	0	Klebsiella	1.47582	Escherichia	0.993786
BISONP_C8203	Synechococcus	0	Synechococcus	1.8022	Synechococcus	1.21859
BISONP_C8435	Synechococcus	0	Synechococcus	1.39414	Synechococcus	0.922553
BISONP_C8547	Synechococcus	0	Synechococcus	1.43746	Synechococcus	1.07812
BISONP_C8748	Roseiflexus	0	Roseiflexus	1.84764	Roseiflexus	0.912621
BISONP_C8758	Chloroflexus	0	Chloroflexus	1.87565	Chloroflexus	1.12347
BISONP_C8839	Enterobacter	0	Enterobacter	1.26547	Enterobacter	1.1008
BISONP_C8847	Chloroflexus	3e-133	Pseudomonas	2.24725	Chloroflexus	1.15696
BISONP_C9385	Yersinia	0	Salmonella	1.62916	Xenorhabdus	1.12785
BISONP_C9396	Synechococcus	0	Synechococcus	1.45959	Synechococcus	1.11399
BISONP_C9405	Roseiflexus	0	Roseiflexus	2.27836	Roseiflexus	1.09607
BISONP_C9509	Pelobacter	6e-17	Micromonas	3.76092	Burkholderia	1.49488
BISONP_C9533	Salmonella	0	Klebsiella	1.67053	Klebsiella	1.04794
BISONP_C9575	Synechococcus	0	Synechococcus	1.30336	Synechococcus	1.15264
BISONP_C9606	Synechococcus	0	Synechococcus	2.05683	Synechococcus	1.21689
BISONP_C9706	Chloroflexus	1e-83	Chloroflexus	1.65369	Chloroflexus	1.06597
BISONP_C9771	Chloroflexus	0	Corynebacterium	1.87907	Coraliomargarita	1.08016
BISONP_C9794	Synechococcus	0	Synechococcus	1.55663	Synechococcus	1.13823
BISONP_C10207	Salinibacter	9e-10	Roseiflexus	3.66508	Alicyclobacillus	1.466
BISONP_C10268	Roseiflexus	0	Roseiflexus	1.79019	Roseiflexus	1.03472
BISONP_C10389	Roseiflexus	0	Sideroxydans	2.20283	Roseiflexus	1.1869
BISONP_C10447	Phycisphaera	7e-29	Alcaligenes	3.48249	Terriglobus	1.39888
BISONP_C10749	Roseiflexus	0	Roseiflexus	1.86135	Roseiflexus	1.14309
BISONP_C10862	Chloroflexus	0	Chloroflexus	1.87896	Chloroflexus	1.16239
BISONP_C11135	Thermoanaerobacter	1e-30	Brachymonas	3.6486	Burkholderia	1.48888
BISONP_C11291	Chloroflexus	4e-98	Chloroflexus	2.18196	Chloroflexus	1.2312
BISONP_C11591	Enterobacter	0	Enterobacter	1.91072	Enterobacter	1.19229
BISONP_C11677	Roseiflexus	0	Roseiflexus	1.90116	Roseiflexus	1.20253
BISONP_C11692	Roseiflexus	0	Escherichia	2.38425	Chloroflexus	1.22847
BISONP_C11895	Anaerolinea	7e-35	Roseiflexus	3.60002	Cronobacter	1.40668
BISONP_C12113	Synechococcus	0	Synechococcus	1.31768	Synechococcus	0.9219
BISONP_C12482	Synechococcus	0	Synechococcus	1.58235	Synechococcus	1.09632
BISONP_C12661	Azoarcus	5e-24	Brachymonas	3.76579	Thiomonas	1.41898
BISONP_C12691	Saccharomonospora	3e-19	Brachymonas	3.8257	Thiomonas	1.40356
BISONP_C12946	Roseiflexus	0	Roseiflexus	2.28762	Roseiflexus	1.12678
BISONP_C12990	Haliangium	2e-11	Roseiflexus	3.40468	Roseiflexus	1.38297
BISONP_C13204	Roseiflexus	0	Roseiflexus	2.44959	Roseiflexus	1.05754
BISONP_C13349	Roseiflexus	0	Burkholderia	2.46632	Gallionella	1.21617
BISONP_C13480	Chloracidobacterium	0	Pseudomonas	2.09347	Polaromonas	1.10437
BISONP_C13508	Roseiflexus	0	Roseiflexus	2.61913	Roseiflexus	1.25641
BISONP_C13537	Chloroflexus	2e-165	Chloroflexus	1.90535	Chloroflexus	1.20459
BISONP_C13572	Chloroflexus	1e-139	Uncultured	1.9925	Chloroflexus	0.993964
BISONP_C13601	Chloroflexus	0	Chloroflexus	1.87323	Chloroflexus	1.1944
BISONP_C13845	Synechococcus	0	Synechococcus	1.39719	Synechococcus	1.03002
BISONP_C13992	Myxococcus	2e-69	Leishmania	3.05827	Corynebacterium	1.35718
BISONP_C14019	Erythrobacter	2e-23	Leishmania	3.45586	Burkholderia	1.40594
BISONP_C14588	Solibacter	6e-14	Ralstonia	2.54485	Caldilinea	1.33619
BISONP_C14927	Methylocella	8e-10	Roseiflexus	3.94814	Thiomonas	1.56404
BISONP_C15167	Roseiflexus	0	Roseiflexus	2.65718	Roseiflexus	1.26583
BISONP_C15176	Synechococcus	0	Synechococcus	1.34672	Synechococcus	0.947083
BISONP_C16715	Enterobacter	0	Klebsiella	1.57429	Enterobacter	1.13119
BISONP_C16729	Synechococcus	0	Synechococcus	1.74747	Synechococcus	1.12436
BISONP_C16948	Roseiflexus	0	Roseiflexus	1.49627	Roseiflexus	1.1693
BISONP_C17504	Roseiflexus	0	Roseiflexus	1.55188	Roseiflexus	1.12207
BISONP_C17692	Synechococcus	0	Synechococcus	2.08613	Synechococcus	1.08349
BISONP_C17834	Roseiflexus	0	Roseiflexus	1.95787	Roseiflexus	1.20338
BISONQ_C163	Chloracidobacterium	0	Chloracidobacterium	1.79441	Chloracidobacterium	0.688178
BISONQ_C340	Chloracidobacterium	0	Plasmid	2.09101	Polaromonas	0.749762
BISONQ_C341	Chloracidobacterium	0	Escherichia	2.34947	Polaromonas	1.11843
BISONQ_C343	Chloracidobacterium	0	Lachancea	1.62899	Lachancea	0.699211
BISONQ_C461	Chloracidobacterium	0	Polaromonas	1.87064	Polaromonas	0.687376
BISONQ_C465	Chloracidobacterium	0	Curvibacter	1.86704	Polaromonas	0.953968
BISONQ_C468	Chloracidobacterium	0	Chloracidobacterium	2.06171	Chloracidobacterium	1.27712
BISONQ_C471	Roseiflexus	0	Roseiflexus	1.75229	Roseiflexus	1.16665
BISONQ_C489	Chloracidobacterium	0	Plasmid	1.94804	Polaromonas	0.746873
BISONQ_C490	Chloracidobacterium	0	Pseudomonas	1.98173	Polaromonas	0.677208
BISONQ_C491	Chloracidobacterium	0	Methylophaga	2.02012	Alcanivorax	1.09694
BISONQ_C493	Chloracidobacterium	0	Polaromonas	2.08778	Polaromonas	0.986476
BISONQ_C719	Roseiflexus	0	Roseiflexus	1.46979	Roseiflexus	1.14143
BISONQ_C854	Chloracidobacterium	0	Renibacterium	1.96251	Polaromonas	1.20554
BISONQ_C855	Chloracidobacterium	0	Escherichia	2.26242	Polaromonas	1.24256
BISONQ_C857	Chloracidobacterium	0	Klebsiella	2.1301	Chloracidobacterium	1.01719
BISONQ_C864	Roseiflexus	0	Roseiflexus	2.11809	Roseiflexus	1.07764
BISONQ_C929	Chloracidobacterium	0	Plasmid	2.13543	Chloracidobacterium	1.01836
BISONQ_C979	Synechococcus	0	Synechococcus	1.24259	Synechococcus	1.10156
BISONQ_C1054	Roseiflexus	0	Roseiflexus	1.75139	Roseiflexus	1.22901
BISONQ_C1105	Roseiflexus	0	Roseiflexus	1.56263	Roseiflexus	1.1446
BISONQ_C1290	Chloracidobacterium	0	Methylophaga	2.14434	Alcanivorax	0.861531
BISONQ_C1291	Chloracidobacterium	2e-87	Methylophaga	2.20505	Corynebacterium	1.21805
BISONQ_C1293	Chloracidobacterium	0	Plasmid	1.98093	Polaromonas	0.828021
BISONQ_C1294	Chloracidobacterium	0	Polaromonas	2.05361	Polaromonas	1.19864
BISONQ_C1295	Chloracidobacterium	0	Methylophaga	2.30075	Alcanivorax	1.22158
BISONQ_C1298	Chloracidobacterium	0	Curvibacter	2.08868	Alcanivorax	1.08126
BISONQ_C1477	Chloracidobacterium	0	Polaromonas	2.07214	Polaromonas	1.05651
BISONQ_C1478	Chloracidobacterium	0	Salmonella	2.05276	Pseudomonas	1.16504
BISONQ_C1480	Chloracidobacterium	0	Chloracidobacterium	1.68211	Chloracidobacterium	1.12146
BISONQ_C1492	Roseiflexus	0	Caldilinea	2.29573	Caldilinea	1.2952
BISONQ_C1565	Haliangium	2e-11	Roseiflexus	3.79468	Burkholderia	1.42614
BISONQ_C1570	Synechococcus	0	Synechococcus	1.74655	Synechococcus	1.19818
BISONQ_C1777	Chloracidobacterium	0	Arthrobacter	2.09457	Polaromonas	1.08514
BISONQ_C1782	Chloracidobacterium	0	Escherichia	1.91037	Polaromonas	0.729328
BISONQ_C1783	Chloracidobacterium	0	Chloracidobacterium	2.89371	Chloracidobacterium	1.28813
BISONQ_C1965	Pseudovibrio	0.0008	Roseiflexus	3.79209	Thiomonas	1.45477
BISONQ_C2068	Synechococcus	0	Synechococcus	1.55683	Synechococcus	1.16137
BISONQ_C2290	Chloracidobacterium	0	Curvibacter	1.99827	Polaromonas	0.827952
BISONQ_C2292	Chloracidobacterium	0	Pseudomonas	1.80895	Polaromonas	0.876074
BISONQ_C2294	Chloracidobacterium	0	Pseudomonas	1.92804	Polaromonas	0.800362
BISONQ_C2295	Chloracidobacterium	0	Plasmid	2.04113	Polaromonas	1.04194
BISONQ_C2296	Chloracidobacterium	0	Chloracidobacterium	2.06558	Chloracidobacterium	0.80853
BISONQ_C2601	Chloracidobacterium	0	Alcaligenes	2.03017	Coraliomargarita	1.23337
BISONQ_C2676	Synechococcus	0	Synechococcus	2.20515	Synechococcus	1.06548
BISONQ_C2691	Chloracidobacterium	0	Acidithiobacillus	2.07258	Polaromonas	0.902561
BISONQ_C2851	Chloracidobacterium	0	Chloracidobacterium	1.87041	Chloracidobacterium	1.16049
BISONQ_C3149	Roseiflexus	0	Roseiflexus	1.94131	Roseiflexus	1.21286
BISONQ_C3196	Synechococcus	0	Synechococcus	1.61931	Synechococcus	1.14701
BISONQ_C3270	Roseiflexus	0	Roseiflexus	1.87775	Roseiflexus	1.21247
BISONQ_C3297	Chloracidobacterium	0	Klebsiella	1.88709	Pseudomonas	1.00572
BISONQ_C3298	Chloracidobacterium	0	Methylophaga	2.04294	Alcanivorax	0.945912
BISONQ_C3323	Chloracidobacterium	0	Plasmid	2.04496	Polaromonas	0.72116
BISONQ_C3478	Roseiflexus	0	Roseiflexus	1.43111	Roseiflexus	1.13527
BISONQ_C3569	Chloracidobacterium	0	Pseudomonas	1.92668	Polaromonas	1.08405
BISONQ_C3681	Chloracidobacterium	0	Methylophaga	2.36819	Alcanivorax	1.13532
BISONQ_C3682	Chloracidobacterium	0	Methylophaga	1.89089	Polaromonas	0.899804
BISONQ_C3702	Roseiflexus	0	Roseiflexus	1.59181	Roseiflexus	1.07643
BISONQ_C3970	Chloracidobacterium	0	Methylophaga	2.10461	Polaromonas	0.710302
BISONQ_C3972	Chloracidobacterium	0	Polaromonas	1.87174	Polaromonas	0.69494
BISONQ_C4034	Synechococcus	0	Synechococcus	2.36376	Synechococcus	1.1204
BISONQ_C4467	Chloracidobacterium	0	Plasmid	2.15662	Polaromonas	1.05365
BISONQ_C4625	Chloracidobacterium	0	Escherichia	2.0749	Polaromonas	0.937826
BISONQ_C4626	Chloracidobacterium	0	Corynebacterium	2.24218	Polaromonas	1.23984
BISONQ_C4673	Klebsiella	0	Klebsiella	1.45368	Klebsiella	1.1251
BISONQ_C4719	Enterobacter	0	Enterobacter	1.51143	Enterobacter	1.17994
BISONQ_C4755	Roseiflexus	0	Roseiflexus	2.0807	Roseiflexus	1.27026
BISONQ_C4758	Synechococcus	0	Synechococcus	1.89475	Synechococcus	1.16723
BISONQ_C4774	Synechococcus	0	Synechococcus	1.28343	Synechococcus	1.14445
BISONQ_C4816	Synechococcus	0	Synechococcus	1.73223	Synechococcus	1.04698
BISONQ_C4818	Synechococcus	0	Synechococcus	1.7105	Synechococcus	1.14798
BISONQ_C4863	Chloracidobacterium	0	Uncultured	1.80181	Corynebacterium	1.00244
BISONQ_C4940	Chloracidobacterium	0	Polaromonas	1.76195	Polaromonas	0.8709
BISONQ_C5055	Chloracidobacterium	0	Curvibacter	2.0712	Chloracidobacterium	0.861663
BISONQ_C5056	Chloracidobacterium	0	Pseudomonas	2.00554	Polaromonas	0.820765
BISONQ_C5057	Chloracidobacterium	0	Methylophaga	2.15462	Polaromonas	1.12158
BISONQ_C5058	Chloracidobacterium	0	Methylophaga	2.05524	Alcanivorax	0.869084
BISONQ_C5060	Chloracidobacterium	0	Alcanivorax	2.07562	Polaromonas	1.01321
BISONQ_C5062	Chloracidobacterium	0	Polaromonas	1.95904	Polaromonas	0.88722
BISONQ_C5237	Synechococcus	0	Synechococcus	1.77841	Synechococcus	1.21189
BISONQ_C5315	Synechococcus	0	Synechococcus	1.44574	Synechococcus	1.03336
BISONQ_C5400	Roseiflexus	0	Roseobacter	2.34648	Gallionella	1.15073
BISONQ_C5453	Synechococcus	0	Synechococcus	1.47593	Synechococcus	1.15785
BISONQ_C5457	Chloracidobacterium	0	Curvibacter	2.07034	Polaromonas	0.859488
BISONQ_C5458	Chloracidobacterium	0	Klebsiella	2.18359	Alcanivorax	1.01207
BISONQ_C5459	Chloracidobacterium	0	Alcanivorax	2.03849	Alcanivorax	0.745895
BISONQ_C5562	Synechococcus	0	Synechococcus	1.50507	Synechococcus	1.08982
BISONQ_C5598	Chloracidobacterium	0	Curvibacter	2.16732	Polaromonas	1.12279
BISONQ_C5653	Chloracidobacterium	0	Methylophaga	1.9481	Polaromonas	0.668631
BISONQ_C5654	Chloracidobacterium	0	Escherichia	1.86354	Polaromonas	0.972223
BISONQ_C5932	Synechococcus	0	Synechococcus	1.65455	Synechococcus	1.07979
BISONQ_C6055	Chloracidobacterium	0	Chloracidobacterium	1.60872	Chloracidobacterium	1.07339
BISONQ_C6056	Chloracidobacterium	0	Polaromonas	1.80808	Polaromonas	0.591176
BISONQ_C6058	Chloracidobacterium	0	Chloracidobacterium	1.77054	Chloracidobacterium	0.773755
BISONQ_C6210	Synechococcus	0	Synechococcus	1.58215	Synechococcus	1.11176
BISONQ_C6234	Chloracidobacterium	0	Methylophaga	2.05027	Alcanivorax	1.16565
BISONQ_C6236	Chloracidobacterium	0	Chloracidobacterium	2.08675	Chloracidobacterium	0.905924
BISONQ_C6254	Synechococcus	0	Synechococcus	1.29646	Synechococcus	0.974333
BISONQ_C6255	Synechococcus	0	Synechococcus	1.44936	Synechococcus	1.15256
BISONQ_C6302	Roseiflexus	0	Roseiflexus	1.93992	Roseiflexus	1.26093
BISONQ_C6367	Synechococcus	0	Synechococcus	1.47531	Synechococcus	1.13879
BISONQ_C6518	Synechococcus	0	Synechococcus	1.81118	Synechococcus	1.18088
BISONQ_C6664	Synechococcus	0	Synechococcus	1.72317	Synechococcus	1.09589
BISONQ_C6763	Chloracidobacterium	0	Pseudomonas	2.08303	Polaromonas	0.976811
BISONQ_C6764	Chloracidobacterium	0	Escherichia	1.94549	Pseudomonas	0.825576
BISONQ_C6810	Chloracidobacterium	0	Neurospora	2.07299	Penicillium	1.25438
BISONQ_C6811	Chloracidobacterium	0	Curvibacter	2.19116	Polaromonas	0.911879
BISONQ_C6837	Chloracidobacterium	0	Curvibacter	2.04754	Chloracidobacterium	0.897851
BISONQ_C6839	Chloracidobacterium	0	Arthrobacter	2.23319	Polaromonas	1.22189
BISONQ_C6918	Synechococcus	0	Synechococcus	1.23198	Synechococcus	0.878812
BISONQ_C6942	Chloracidobacterium	0	Chloracidobacterium	2.03079	Chloracidobacterium	1.15397
BISONQ_C6943	Chloracidobacterium	0	Polaromonas	2.0324	Polaromonas	0.888888
BISONQ_C6950	Synechococcus	0	Synechococcus	1.71734	Synechococcus	1.06585
BISONQ_C7077	Chloracidobacterium	0	Chloracidobacterium	2.12315	Chloracidobacterium	1.1495
BISONQ_C7130	Chloracidobacterium	0	Renibacterium	2.34634	Polaromonas	1.22172
BISONQ_C7146	Synechococcus	0	Synechococcus	1.69354	Synechococcus	1.16948
BISONQ_C7195	Synechococcus	0	Synechococcus	1.43025	Synechococcus	1.15012
BISONQ_C7305	Chloroherpeton	5e-05	Vibrio	2.50496	Vibrio	1.28989
BISONQ_C7332	Roseiflexus	0	Roseiflexus	1.3834	Roseiflexus	1.0903
BISONQ_C7446	Roseiflexus	0	Roseiflexus	1.29086	Roseiflexus	1.12627
BISONQ_C7526	Enterobacter	0	Salmonella	1.96393	ECOUW67	1.16746
BISONQ_C7554	Synechococcus	0	Synechococcus	1.45478	Synechococcus	1.10119
BISONQ_C7557	Synechococcus	0	Synechococcus	1.30038	Synechococcus	1.01045
BISONQ_C7610	Synechococcus	0	Synechococcus	1.43991	Synechococcus	1.16798
BISONQ_C7633	Synechococcus	0	Synechococcus	1.87981	Synechococcus	1.10562
BISONQ_C7695	Chloracidobacterium	0	Acidithiobacillus	1.98997	Polaromonas	1.05462
BISONQ_C7725	Synechococcus	0	Synechococcus	1.55094	Synechococcus	1.06453
BISONQ_C7872	Synechococcus	0	Synechococcus	1.55009	Synechococcus	0.946961
BISONQ_C7873	Synechococcus	0	Synechococcus	1.65335	Synechococcus	1.10325
BISONQ_C7899	Synechococcus	0	Synechococcus	1.38224	Synechococcus	1.02748
BISONQ_C8192	Synechococcus	0	Synechococcus	1.4745	Synechococcus	1.02797
BISONQ_C8219	Roseiflexus	0	Roseiflexus	1.90273	Roseiflexus	1.20614
BISONQ_C8279	Klebsiella	0	Salmonella	1.50486	Salmonella	1.05319
BISONQ_C8415	Chloracidobacterium	0	Plasmid	2.21674	Polaromonas	1.13159
BISONQ_C8618	Chloracidobacterium	0	Pseudomonas	1.82817	Polaromonas	0.878015
BISONQ_C8620	Chloracidobacterium	0	Alcaligenes	1.92665	Polaromonas	0.952031
BISONQ_C8736	Synechococcus	0	Synechococcus	1.3694	Synechococcus	1.13102
BISONQ_C8750	Synechococcus	0	Synechococcus	2.00788	Synechococcus	1.10407
BISONQ_C8806	Synechococcus	0	Synechococcus	1.56855	Synechococcus	1.11945
BISONQ_C9091	Synechococcus	0	Synechococcus	1.80959	Synechococcus	1.05476
BISONQ_C9167	Chloracidobacterium	0	Escherichia	1.83683	Marinobacter	0.72416
BISONQ_C9168	Chloracidobacterium	0	Curvibacter	2.27368	Polaromonas	1.04838
BISONQ_C9330	Synechococcus	0	Synechococcus	1.77438	Synechococcus	1.13742
BISONQ_C9387	Chloracidobacterium	0	Chloracidobacterium	1.58786	Chloracidobacterium	0.999719
BISONQ_C9479	Synechococcus	0	Synechococcus	1.28664	Synechococcus	0.917347
BISONQ_C9635	Chloroherpeton	1e-18	Xylella	2.77718	Vibrio	1.2401
BISONQ_C9648	Chloracidobacterium	0	Chloracidobacterium	1.84087	Chloracidobacterium	1.11132
BISONQ_C9730	Chloracidobacterium	0	Polaromonas	1.91132	Polaromonas	1.04749
BISONQ_C9892	Chloracidobacterium	0	Polaromonas	1.87202	Polaromonas	0.628605
BISONQ_C9903	Synechococcus	0	Synechococcus	1.29162	Synechococcus	0.991172
BISONQ_C9932	Synechococcus	0	Thermosynechococcus	2.2438	Synechococcus	1.30152
BISONQ_C10208	Synechococcus	0	Synechococcus	1.2621	Synechococcus	0.937908
BISONQ_C10305	Synechococcus	0	Synechococcus	2.34594	Podospora	1.07012
BISONQ_C10416	Roseiflexus	0	Roseiflexus	1.98825	Roseiflexus	1.25373
BISONQ_C10614	Synechococcus	0	Synechococcus	1.42153	Synechococcus	1.04444
BISONQ_C10738	Synechococcus	0	Synechococcus	1.56687	Synechococcus	1.12689
BISONQ_C10759	Enterobacter	0	Uncultured	2.17552	Pseudomonas	1.26792
BISONQ_C10973	Synechococcus	0	Synechococcus	1.56764	Synechococcus	1.06085
BISONQ_C10998	Chloracidobacterium	0	Polaromonas	1.86497	Polaromonas	0.756095
BISONQ_C10999	Chloracidobacterium	0	Escherichia	1.68947	Marinobacter	0.871176
BISONQ_C11087	Chloracidobacterium	0	Salmonella	1.88885	Pseudomonas	0.929127
BISONQ_C11088	Chloracidobacterium	0	Curvibacter	2.21717	Alcanivorax	1.21011
BISONQ_C11092	Chloracidobacterium	0	Alcaligenes	1.88722	Polaromonas	0.776797
BISONQ_C11159	Synechococcus	0	Synechococcus	1.46799	Synechococcus	0.991891
BISONQ_C11381	Prosthecochloris	3e-19	Xylella	2.60443	Vibrio	1.16228
BISONQ_C11563	Synechococcus	0	Synechococcus	2.34581	Synechococcus	1.24918
BISONQ_C11609	Roseiflexus	0	Roseiflexus	2.11063	Roseiflexus	1.38057
BISONQ_C11635	Synechococcus	0	Synechococcus	1.52404	Synechococcus	1.07501
BISONQ_C11752	Synechococcus	0	Klebsiella	1.92489	Pseudomonas	0.989142
BISONQ_C11753	Chloracidobacterium	0	Curvibacter	1.98565	Polaromonas	0.856572
BISONQ_C11828	Chloracidobacterium	0	Pseudomonas	2.09894	Polaromonas	0.928095
BISONQ_C11829	Chloracidobacterium	0	Polaromonas	1.82892	Polaromonas	0.810866
BISONQ_C11831	Chloracidobacterium	0	Chloracidobacterium	2.05163	Chloracidobacterium	1.18468
BISONQ_C11833	Chloracidobacterium	0	Methylophaga	1.99798	Alcanivorax	0.860075
BISONQ_C11834	Chloracidobacterium	0	Curvibacter	2.10623	Chloracidobacterium	0.850785
BISONQ_C11837	Chloracidobacterium	0	Plasmid	2.03898	Polaromonas	0.806628
BISONQ_C11838	Chloracidobacterium	8e-97	Methylophaga	2.32666	Polaromonas	1.17456
BISONQ_C11839	Chloracidobacterium	0	Methylophaga	2.0607	Alcanivorax	1.0806
BISONQ_C11840	Chloracidobacterium	0	Uncultured	1.9971	Podospora	1.22863
BISONQ_C11841	Chloracidobacterium	0	Methylophaga	1.89957	Alcanivorax	0.645523
BISONQ_C11960	Synechococcus	0	Synechococcus	1.73662	Synechococcus	1.04031
BISONQ_C11996	Roseiflexus	0	Roseiflexus	1.6139	Roseiflexus	1.11451
BISONQ_C12066	Chloracidobacterium	0	Chloracidobacterium	1.87533	Chloracidobacterium	0.894032
BISONQ_C12132	Chloracidobacterium	0	Methylophaga	2.06905	Polaromonas	0.819151
BISONQ_C12133	Chloracidobacterium	0	Methylophaga	1.81892	Alcanivorax	0.673663
BISONQ_C12134	Chloracidobacterium	0	Alcanivorax	2.07382	Alcanivorax	1.03697
BISONQ_C12136	Chloracidobacterium	0	Pseudomonas	1.98487	Polaromonas	0.670213
BISONQ_C12137	Chloracidobacterium	0	Methylophaga	2.08734	Polaromonas	0.921303
BISONQ_C12138	Chloracidobacterium	0	Polaromonas	2.06815	Polaromonas	1.07107
BISONQ_C12140	Chloracidobacterium	0	Chloracidobacterium	1.65974	Chloracidobacterium	1.04107
BISONQ_C12332	Synechococcus	0	Synechococcus	1.38413	Synechococcus	1.07419
BISONQ_C12536	Chloracidobacterium	0	Alcanivorax	2.28144	Alcanivorax	1.2301
BISONQ_C12568	Chloracidobacterium	0	Pseudomonas	2.01256	Polaromonas	0.796694
BISONQ_C12778	Chloracidobacterium	0	Methylophaga	2.3254	Pseudomonas	1.17041
BISONQ_C12779	Chloracidobacterium	0	Escherichia	2.08785	Polaromonas	0.881819
BISONQ_C13045	Synechococcus	0	Synechococcus	1.53989	Synechococcus	1.11088
BISONQ_C13151	Enterobacter	0	Enterobacter	1.7273	Enterobacter	1.18165
BISONQ_C13166	Synechococcus	0	Synechococcus	2.50724	Synechococcus	1.3238
BISONQ_C13364	Chloracidobacterium	0	Chloracidobacterium	1.81159	Chloracidobacterium	1.15164
BISONQ_C13555	Chloracidobacterium	0	Pseudomonas	2.04357	Polaromonas	1.10283
BISONQ_C13556	Chloracidobacterium	0	Curvibacter	2.06477	Polaromonas	0.947986
BISONQ_C13557	Chloracidobacterium	0	Pseudomonas	2.08244	Chloracidobacterium	1.21687
BISONQ_C13606	Synechococcus	0	Synechococcus	2.01064	Synechococcus	1.14728
BISONQ_C13632	Synechococcus	0	Synechococcus	1.91962	Synechococcus	1.1873
BISONQ_C13640	Chloracidobacterium	0	Chloracidobacterium	2.14223	Chloracidobacterium	1.21908
BISONQ_C13642	Chloracidobacterium	0	Plasmid	2.16802	Alcanivorax	0.974699
BISONQ_C13855	Synechococcus	0	Synechococcus	1.99317	Synechococcus	1.22265
BISONQ_C13929	Synechococcus	0	Synechococcus	1.45174	Synechococcus	1.06135
BISONQ_C14006	Synechococcus	0	Synechococcus	1.64267	Synechococcus	1.1619
BISONQ_C14031	Chloracidobacterium	0	Polaromonas	1.98948	Polaromonas	0.960041
BISONQ_C14033	Chloracidobacterium	0	Uncultured	2.14837	Corynebacterium	1.00187
BISONQ_C14034	Chloracidobacterium	0	Pseudomonas	2.00159	Rhodoferax	0.892972
BISONQ_C14035	Chloracidobacterium	0	Polaromonas	1.93006	Polaromonas	0.873698
BISONQ_C14039	Chloracidobacterium	0	Salmonella	1.8699	Pseudomonas	0.787391
BISONQ_C14042	Chloracidobacterium	0	Chlamydia	2.04996	Polaromonas	1.18636
BISONQ_C14043	Chloracidobacterium	0	Plasmid	2.1142	Polaromonas	1.04032
BISONQ_C14087	Chloracidobacterium	0	Chloracidobacterium	1.95644	Chloracidobacterium	0.869518
BISONQ_C14088	Chloracidobacterium	0	Pseudomonas	2.08805	Polaromonas	1.03391
BISONQ_C14091	Chloracidobacterium	0	Marinobacter	1.71574	Pseudomonas	0.969538
BISONQ_C14107	Chloracidobacterium	0	Escherichia	1.83258	Coraliomargarita	0.714657
BISONQ_C14328	Chloracidobacterium	0	Polaromonas	2.26958	Polaromonas	1.03508
BISONQ_C14329	Chloracidobacterium	0	Methylophaga	2.077	Polaromonas	0.874436
BISONQ_C14330	Chloracidobacterium	0	Pseudomonas	2.13925	Rhodoferax	1.2388
BISONQ_C14331	Chloracidobacterium	0	Methylophaga	2.09091	Polaromonas	1.17203
BISONQ_C14332	Chloracidobacterium	0	Polaromonas	1.93312	Polaromonas	0.737452
BISONQ_C14333	Chloracidobacterium	0	Plasmid	2.0327	Polaromonas	0.779509
BISONQ_C14334	Chloracidobacterium	0	Curvibacter	1.84406	Polaromonas	0.673376
BISONQ_C14489	Chloracidobacterium	2e-84	Alcanivorax	2.00194	Alcanivorax	0.823248
BISONQ_C14490	Chloracidobacterium	0	Volvox	2.59326	Acidithiobacillus	1.17847
BISONQ_C14491	Chloracidobacterium	0	Alcanivorax	2.1455	Alcanivorax	0.964276
BISONQ_C14492	Chloracidobacterium	0	Chloracidobacterium	2.24934	Chloracidobacterium	1.20753
BISONQ_C14496	Chloracidobacterium	0	Alcaligenes	1.96984	Polaromonas	0.668284
BISONQ_C14563	Synechococcus	0	Synechococcus	1.3943	Synechococcus	1.18058
BISONQ_C14690	Chloracidobacterium	0	Methylophaga	1.77384	Alcanivorax	0.661768
BISONQ_C14709	Synechococcus	0	Synechococcus	1.66576	Synechococcus	1.20746
BISONQ_C14715	Chloracidobacterium	0	Alcanivorax	1.73911	Alcanivorax	0.866004
BISONQ_C14717	Chloracidobacterium	0	Chloracidobacterium	1.95983	Chloracidobacterium	1.04949
BISONQ_C14720	Chloracidobacterium	0	Alcaligenes	1.90949	Polaromonas	0.824352
BISONQ_C14830	Synechococcus	0	Synechococcus	1.63936	Synechococcus	0.907872
BISONQ_C14918	Chloracidobacterium	0	Alcanivorax	2.04827	Alcanivorax	1.21933
BISONQ_C14921	Chloracidobacterium	0	Methylophaga	1.98984	Polaromonas	0.74008
BISONQ_C15046	Synechococcus	0	Synechococcus	2.53826	Synechococcus	1.25795
BISONQ_C15048	Roseiflexus	0	Roseiflexus	1.52169	Roseiflexus	1.17514
BISONQ_C15065	Roseiflexus	0	Roseiflexus	1.68073	Roseiflexus	1.15287
BISONQ_C15240	Synechococcus	0	Synechococcus	2.4991	Synechococcus	1.17667
BISONQ_C15345	Synechococcus	0	Nitrosococcus	2.29101	Nitrosococcus	1.24293
BISONQ_C15423	Chloracidobacterium	0	Uncultured	2.00071	Nitrosospira	1.01711
BISONQ_C15467	Chloracidobacterium	0	Renibacterium	2.23991	Polaromonas	1.19457
BISONQ_C15579	Synechococcus	0	Geobacter	2.26485	Synechococcus	1.14133
BISONQ_C15600	Synechococcus	0	Synechococcus	1.59755	Synechococcus	1.2004
BISONQ_C15645	Synechococcus	0	Synechococcus	1.37595	Synechococcus	1.04741
BISONQ_C15761	Chloracidobacterium	0	Providencia	1.91533	Providencia	1.11095
BISONQ_C15762	Chloracidobacterium	0	Curvibacter	1.98618	Alcanivorax	0.904564
BISONQ_C15764	Chloracidobacterium	0	Pusillimonas	2.06449	Polaromonas	0.948174
BISONQ_C15765	Chloracidobacterium	0	Pseudomonas	2.11766	Rhodoferax	1.16229
BISONQ_C15888	Synechococcus	0	Synechococcus	1.64972	Synechococcus	1.11041
BISONQ_C15976	Synechococcus	0	Synechococcus	1.52123	Synechococcus	1.07875
BISONQ_C16324	Roseiflexus	0	Roseiflexus	2.24121	Roseiflexus	1.20273
BISONQ_C16409	Klebsiella	0	Klebsiella	1.81992	Enterobacter	1.17578
BISONQ_C16464	Synechococcus	0	Synechococcus	1.51903	Synechococcus	1.18364
BISONQ_C16473	Chloracidobacterium	0	Methylophaga	1.82143	Rhodoferax	0.892675
BISONQ_C16474	Chloracidobacterium	0	Curvibacter	2.07578	Acidithiobacillus	1.03246
BISONQ_C16475	Chloracidobacterium	0	Methylophaga	1.82117	Polaromonas	0.628105
BISONQ_C16645	Synechococcus	0	Synechococcus	1.25565	Synechococcus	0.945855
BISONQ_C16738	Synechococcus	0	Synechococcus	1.42459	Synechococcus	1.06762
BISONQ_C16751	Chloracidobacterium	0	Pseudomonas	2.17635	Alcanivorax	0.892059
BISONQ_C16755	Chloracidobacterium	0	Pseudomonas	2.07114	Polaromonas	0.924216
BISONQ_C16756	Chloracidobacterium	0	Methylophaga	2.0025	Alcanivorax	0.834028
BISONQ_C16757	Chloracidobacterium	0	Escherichia	1.98308	Alcanivorax	1.21633
BISONQ_C16762	Chloracidobacterium	0	Chloracidobacterium	1.57905	Chloracidobacterium	0.951848
BISONQ_C16764	Chloracidobacterium	0	Chloracidobacterium	1.95162	Chloracidobacterium	1.04645
BISONQ_C16941	Chloracidobacterium	0	Polaromonas	1.91604	Polaromonas	0.851469
BISONQ_C16979	Chloracidobacterium	0	Alcaligenes	2.01221	Polaromonas	0.650123
BISONQ_C16981	Chloracidobacterium	0	Pseudomonas	1.86648	Rhodoferax	1.10603
BISONQ_C16985	Chloracidobacterium	0	Pseudomonas	2.08172	Polaromonas	1.02573
BISONQ_C17265	Roseiflexus	0	Roseiflexus	2.08869	Roseiflexus	1.20123
BISONQ_C17335	Synechococcus	0	Synechococcus	1.42658	Synechococcus	1.15059
BISONQ_C17621	Synechococcus	0	Synechococcus	1.60755	Synechococcus	1.14211
BISONQ_C17794	Roseiflexus	0	Roseiflexus	1.64418	Roseiflexus	1.07962
BISONQ_C17902	Chloracidobacterium	0	Chloracidobacterium	2.27404	Chloracidobacterium	1.37048
BISONQ_C17905	Chloracidobacterium	0	Curvibacter	1.87603	Curvibacter	0.902186
BISONQ_C17906	Chloracidobacterium	0	Escherichia	2.1498	Chloracidobacterium	1.05401
BISONQ_C17909	Chloracidobacterium	0	Escherichia	1.98888	Polaromonas	0.89051
BISONQ_C17910	Chloracidobacterium	0	Escherichia	1.89823	Polaromonas	0.908275
BISONQ_C17979	Roseiflexus	0	Roseiflexus	2.064	Roseiflexus	1.14136
BISONQ_C18012	Synechococcus	0	Synechococcus	1.8875	Synechococcus	1.07444
BISONQ_C18165	Roseiflexus	0	Roseiflexus	2.10353	Roseiflexus	1.31641
BISONQ_C18307	Synechococcus	0	Synechococcus	1.39137	Synechococcus	1.08833
BISONQ_C18631	Synechococcus	0	Synechococcus	1.36009	Synechococcus	0.941994
BISONQ_C18632	Synechococcus	0	Synechococcus	1.57179	Synechococcus	1.11501
BISONQ_C18843	Chloracidobacterium	0	Klebsiella	1.95718	Podospora	1.09713
BISONQ_C18844	Chloracidobacterium	0	Pseudomonas	2.22529	Polaromonas	0.839465
BISONQ_C18845	Chloracidobacterium	0	Alcaligenes	2.10766	Polaromonas	1.11131
BISONQ_C18846	Chloracidobacterium	0	Polaromonas	1.98511	Polaromonas	1.22393
BISONQ_C18889	Chloracidobacterium	0	Pseudomonas	2.17654	Polaromonas	1.14333
BISONQ_C19049	Synechococcus	0	Synechococcus	1.47269	Synechococcus	1.0948
BISONR_C115	Rubrobacter	3e-17	Thermanaerovibrio	4.80792	Thermanaerovibrio	1.4637
BISONR_C130	Pseudogulbenkiania	6e-08	Leishmania	3.32257	Burkholderia	1.28982
BISONR_C138	Gordonibacter	6e-08	Roseiflexus	3.45509	Cupriavidus	1.37796
BISONR_C183	Phycisphaera	0.003	Burkholderia	3.23645	Burkholderia	1.30316
BISONR_C184	Oceanimonas	0.05	Roseiflexus	3.51167	Burkholderia	1.39632
BISONR_C242	Flp	5e-24	Leishmania	3.68188	Burkholderia	1.53788
BISONR_C272	Phycisphaera	2e-11	Roseiflexus	3.57672	Burkholderia	1.35102
BISONR_C337	Thermaerobacter	8e-35	Roseiflexus	3.3902	Burkholderia	1.3539
BISONR_C386	Alkalilimnicola	6e-17	Leishmania	3.94663	Thiomonas	1.55818
BISONR_C457	Deinococcus	4e-18	Thermanaerovibrio	3.61873	Thermanaerovibrio	1.47374
BISONR_C474	Rubrobacter	1e-08	Thermanaerovibrio	3.87919	Thermanaerovibrio	1.50055
BISONR_C509	Chlorobaculum	0.0003	Leishmania	3.28385	Eggerthella	1.26481
BISONR_C548	Thermaerobacter	9e-16	Roseiflexus	3.41481	Burkholderia	1.4414
BISONR_C551	Burkholderia	3e-09	Roseiflexus	3.55575	Alicyclobacillus	1.45142
BISONR_C678	Anaerolinea	5e-16	Roseiflexus	3.3897	Burkholderia	1.15615
BISONR_C713	Selenomonas	2e-14	Roseiflexus	3.77008	Ralstonia	1.44096
BISONR_C853	Arcanobacterium	5e-21	Roseiflexus	3.55309	Burkholderia	1.37924
BISONR_C878	Rhodopirellula	4e-15	Leishmania	3.44536	Eggerthella	1.35337
BISONR_C879	Micromonospora	6e-57	Leishmania	3.06418	Eggerthella	1.3182
BISONR_C880	Desulfovibrio	3e-13	Leishmania	3.25585	Burkholderia	1.36722
BISONR_C894	Silicibacter	1e-18	Roseiflexus	3.44227	Burkholderia	1.31852
BISONR_C1000	Acidimicrobium	0.017	Roseiflexus	3.3348	Burkholderia	1.29044
BISONR_C1124	Granulicella	6e-14	Leishmania	3.53543	Cupriavidus	1.44148
BISONR_C1126	Acidobacterium	1e-33	Roseiflexus	4.04943	Burkholderia	1.49523
BISONR_C1135	Granulicella	3e-13	Thiomonas	3.90243	Ralstonia	1.44828
BISONR_C1147	Caldilinea	3e-16	Thermanaerovibrio	3.8756	Thermanaerovibrio	1.42742
BISONR_C1161	Anaeromyxobacter	4e-24	Roseiflexus	3.48892	Burkholderia	1.43293
BISONR_C1163	Streptosporangium	2e-07	Roseiflexus	3.40026	Burkholderia	1.3933
BISONR_C1215	Moorella	1e-09	Thermanaerovibrio	4.81675	Thermanaerovibrio	1.66456
BISONR_C1220	Xylanimonas	3e-10	Roseiflexus	3.36196	Roseiflexus	1.31
BISONR_C1283	Synechococcus	7e-94	Thermanaerovibrio	3.45991	Thermanaerovibrio	1.39666
BISONR_C1334	Ralstonia	6e-14	Leishmania	3.41954	Burkholderia	1.42488
BISONR_C1349	Ralstonia	0.0002	Roseiflexus	3.67398	Burkholderia	1.41142
BISONR_C1445	Cupriavidus	2e-07	Leishmania	3.5515	Cupriavidus	1.43117
BISONR_C1461	Thermotoga	1e-21	Thermanaerovibrio	4.44987	Thermanaerovibrio	1.57815
BISONR_C1587	Truepera	4e-15	Eggerthella	2.99659	Eggerthella	1.23022
BISONR_C1688	Anaerolinea	3e-22	Roseiflexus	3.61745	Burkholderia	1.33312
BISONR_C1693	Pelobacter	8e-07	Roseiflexus	3.58346	Ralstonia	1.46326
BISONR_C1708	Azorhizobium	2e-10	Thermanaerovibrio	3.94609	Thermanaerovibrio	1.5696
BISONR_C1713	Bradyrhizobium	6e-05	Roseiflexus	3.99656	Roseiflexus	1.44522
BISONR_C1748	Geobacter	1e-18	Roseiflexus	3.45863	Ralstonia	1.41664
BISONR_C1749	Geobacter	1e-18	Leishmania	3.29763	Burkholderia	1.42168
BISONR_C1820	Bordetella	0.014	Roseiflexus	4.01682	Thiomonas	1.47833
BISONR_C1886	Stigmatella	4e-28	Roseiflexus	3.29979	Burkholderia	1.25434
BISONR_C1904	Corallococcus	2e-10	Roseiflexus	3.75551	Roseiflexus	1.48564
BISONR_C1911	Truepera	2e-39	Thermanaerovibrio	3.90458	Thermanaerovibrio	1.45756
BISONR_C1918	Opitutus	0.0002	Uncultured	3.39736	Cupriavidus	1.36618
BISONR_C1991	Deinococcus	6e-20	Thermanaerovibrio	3.50798	Thermanaerovibrio	1.42058
BISONR_C2030	Dechlorosoma	3e-41	Thermanaerovibrio	3.01415	Thermanaerovibrio	1.27647
BISONR_C2074	Allochromatium	5e-11	Leishmania	4.05033	Deinococcus	1.60044
BISONR_C2075	Bacillus	0	Treponema	2.42858	Rothia	1.15773
BISONR_C2128	Chloroflexus	3e-13	Roseiflexus	3.39393	Caldilinea	1.28072
BISONR_C2147	Synechococcus	1e-05	Ostreococcus	4.15877	Thiomonas	1.67138
BISONR_C2154	Mycobacterium	1e-30	Corynebacterium	2.74057	Ashbya	1.20092
BISONR_C2170	Truepera	2e-28	Roseiflexus	3.29328	Eggerthella	1.11183
BISONR_C2222	Tannerella	2e-10	Roseiflexus	3.32318	Burkholderia	1.32301
BISONR_C2242	Azospirillum	3e-25	Thermanaerovibrio	4.15892	Thermanaerovibrio	1.4067
BISONR_C2254	Rhodopirellula	0.0004	Roseiflexus	3.35475	Burkholderia	1.21805
BISONR_C2300	Thermaerobacter	9e-16	ASU77658	3.02578	Burkholderia	1.33585
BISONR_C2305	Sinorhizobium	3e-13	Leishmania	3.41343	Burkholderia	1.38891
BISONR_C2325	Rubrobacter	4e-24	Thermanaerovibrio	3.97341	Thermanaerovibrio	1.55575
BISONR_C2349	Streptomyces	1e-15	Leishmania	3.32935	Burkholderia	1.38015
BISONR_C2354	Intrasporangium	3e-29	Thermanaerovibrio	3.73513	Thermanaerovibrio	1.28036
BISONR_C2368	Symbiobacterium	6e-64	Thermanaerovibrio	4.58257	Thermanaerovibrio	1.51261
BISONR_C2409	Thermovirga	2e-23	Leishmania	3.15842	Burkholderia	1.40392
BISONR_C2471	Chloracidobacterium	4e-12	Corynebacterium	3.42134	Terriglobus	1.40215
BISONR_C2498	Sphaerobacter	3e-19	Roseiflexus	3.711	Burkholderia	1.38336
BISONR_C2519	Desulfovibrio	2e-35	Leishmania	3.08753	Burkholderia	1.40871
BISONR_C2571	Thermaerobacter	5e-42	Rothia	2.95562	Granulicella	1.39487
BISONR_C2616	Deinococcus	3e-96	Thermanaerovibrio	3.48437	Thermanaerovibrio	1.39684
BISONR_C2658	Eggerthella	2e-14	Roseiflexus	3.78626	Burkholderia	1.34474
BISONR_C2794	Azospirillum	2e-11	Roseiflexus	3.51757	Burkholderia	1.36822
BISONR_C2846	Acidovorax	1e-11	Roseiflexus	3.59713	Cupriavidus	1.50075
BISONR_C2888	Dechlorosoma	3e-43	Thermanaerovibrio	5.01089	Thermanaerovibrio	1.64619
BISONR_C2915	Treponema	2e-10	Thermanaerovibrio	4.36749	Thermanaerovibrio	1.70271
BISONR_C2931	Haliangium	4e-12	Roseiflexus	4.26271	Thiomonas	1.65326
BISONR_C2953	Acidithiobacillus	5e-28	Leishmania	3.22294	Burkholderia	1.18552
BISONR_C3057	Anaeromyxobacter	7e-35	Roseiflexus	3.28118	Roseiflexus	1.42027
BISONR_C3179	Acidithiobacillus	1e-07	Burkholderia	3.07061	Eggerthella	1.03905
BISONR_C3296	Symbiobacterium	1e-67	Roseiflexus	3.24578	Burkholderia	1.33212
BISONR_C3341	Desulfovibrio	1e-36	Thermanaerovibrio	4.10323	Thermanaerovibrio	1.54735
BISONR_C3463	Deinococcus	0.017	Leishmania	2.80097	Eggerthella	1.20726
BISONR_C3471	Polymorphum	3e-19	Roseiflexus	3.32499	Burkholderia	1.30914
BISONR_C3492	Deinococcus	9e-75	Thermanaerovibrio	4.10742	Thermanaerovibrio	1.51156
BISONR_C3646	Pseudomonas	3e-23	Roseiflexus	3.03796	Burkholderia	1.11415
BISONR_C3662	Deinococcus	5e-39	Thermanaerovibrio	3.2655	Thermanaerovibrio	1.44879
BISONR_C3665	Haloferax	1e-12	Leishmania	3.5952	Burkholderia	1.29872
BISONR_C3714	Synechococcus	1e-08	Leishmania	3.33401	Eggerthella	1.37155
BISONR_C3782	Novosphingobium	7e-08	Leishmania	3.10926	Burkholderia	1.24333
BISONR_C3790	Deinococcus	2e-41	Thermanaerovibrio	4.35029	Thermanaerovibrio	1.49461
BISONR_C3798	Isosphaera	3e-19	Roseiflexus	3.61539	Cronobacter	1.43132
BISONR_C3841	Thermaerobacter	4e-06	Thermanaerovibrio	3.47885	Thermanaerovibrio	1.35
BISONR_C3850	Leptothrix	2e-20	Roseiflexus	3.11672	Burkholderia	1.2975
BISONR_C3890	Enterobacter	2e-05	Roseiflexus	3.35228	Burkholderia	1.33536
BISONR_C3952	Thermocrinis	0	Thermanaerovibrio	3.30686	Thermanaerovibrio	1.24406
BISONR_C3978	Faecalibacterium	2e-17	Thermanaerovibrio	4.01599	Thermanaerovibrio	1.54338
BISONR_C4107	Chloroflexus	0.0002	Roseiflexus	3.38426	Roseiflexus	1.3987
BISONR_C4113	Ralstonia	1e-06	Roseiflexus	3.42069	Burkholderia	1.30527
BISONR_C4246	Hydrogenobacter	6e-33	Thermanaerovibrio	3.94119	Thermanaerovibrio	1.47181
BISONR_C4349	Alkalilimnicola	1e-89	Thermanaerovibrio	4.11176	Thermanaerovibrio	1.5069
BISONR_C4369	Myxococcus	3e-45	Burkholderia	2.97413	Eggerthella	1.04359
BISONR_C4389	Thermaerobacter	6e-14	Thermanaerovibrio	4.71844	Thermanaerovibrio	1.57975
BISONR_C4444	Rhodococcus	0.004	Cyprinus	3.3279	Ammonifex	1.43449
BISONR_C4448	Isosphaera	2e-17	Roseiflexus	3.6776	Ralstonia	1.38842
BISONR_C4479	Magnetospirillum	1e-21	Roseiflexus	3.35581	Burkholderia	1.44787
BISONR_C4520	Deinococcus	4e-108	Thermanaerovibrio	3.39709	Thermanaerovibrio	1.3874
BISONR_C4555	Deinococcus	5e-71	Thermanaerovibrio	3.58159	Thermanaerovibrio	1.31004
BISONR_C4639	Solibacter	2e-32	Roseiflexus	3.47259	Burkholderia	1.44759
BISONR_C4688	Geodermatophilus	0.0008	Thermanaerovibrio	4.74574	Thermanaerovibrio	1.68377
BISONR_C4718	Xylanimonas	2e-07	Leishmania	3.56735	Burkholderia	1.50117
BISONR_C4738	Rhodospirillum	6e-05	Roseiflexus	3.66366	Burkholderia	1.40246
BISONR_C4786	Azoarcus	3e-16	Roseiflexus	3.3848	Burkholderia	1.26898
BISONR_C4913	Stigmatella	1e-68	Thermanaerovibrio	4.3539	Thermanaerovibrio	1.50584
BISONR_C4936	Deinococcus	3e-45	Thermanaerovibrio	3.55503	Thermanaerovibrio	1.25189
BISONR_C4962	Binary	8e-72	Leishmania	3.27696	Burkholderia	1.39283
BISONR_C5005	Pseudomonas	0.0002	Uncultured	2.79754	Ashbya	1.27731
BISONR_C5024	Truepera	2e-57	Thermanaerovibrio	3.10069	Thermanaerovibrio	1.44146
BISONR_C5030	Herpetosiphon	1e-06	Roseiflexus	3.63366	Burkholderia	1.24708
BISONR_C5131	Thioalkalivibrio	2e-08	Leishmania	3.11222	Burkholderia	1.22996
BISONR_C5159	Thermomonospora	1e-145	Thermanaerovibrio	3.22433	Thermanaerovibrio	1.25517
BISONR_C5290	Deinococcus	0	Ammonifex	3.0772	Ammonifex	1.25059
BISONR_C5299	Clavibacter	2e-08	Roseiflexus	3.45225	Burkholderia	1.24034
BISONR_C5330	Chloracidobacterium	2e-15	Roseiflexus	3.2894	Burkholderia	1.09845
BISONR_C5478	Roseobacter	1e-14	Brachymonas	3.97341	Thiomonas	1.57981
BISONR_C5489	Eggerthella	3e-22	Thermanaerovibrio	4.49033	Thermanaerovibrio	1.56628
BISONR_C5519	Rubrobacter	1e-18	Thermanaerovibrio	4.56972	Thermanaerovibrio	1.50953
BISONR_C5554	Deinococcus	7e-20	Roseiflexus	3.46404	Burkholderia	1.34589
BISONR_C5560	Planctomyces	0.0009	Roseiflexus	3.4681	Roseiflexus	1.36422
BISONR_C5581	Synechococcus	2e-21	Thermanaerovibrio	3.80731	Thermanaerovibrio	1.27795
BISONR_C5634	Ammonifex	2e-08	Thermanaerovibrio	5.4899	Thermanaerovibrio	1.76779
BISONR_C5636	Symbiobacterium	4e-12	Thermanaerovibrio	4.74824	Thermanaerovibrio	1.54209
BISONR_C5683	Isosphaera	6e-11	Leishmania	3.76339	Burkholderia	1.44832
BISONR_C5684	Synechococcus	1e-05	Uncultured	4.29245	Pseudomonas	1.66417
BISONR_C5697	Xanthobacter	8e-08	Eggerthella	3.08537	Eggerthella	1.11598
BISONR_C5703	Chromobacterium	2e-15	Leishmania	3.20827	Burkholderia	1.19661
BISONR_C5712	Tistrella	0.001	Burkholderia	3.27051	Eggerthella	1.27639
BISONR_C5778	Azospirillum	8e-07	Leishmania	3.3208	Rothia	1.38837
BISONR_C5857	Streptomyces	0.007	Thermanaerovibrio	3.97706	Thermanaerovibrio	1.27707
BISONR_C5896	Rhodobacter	1e-11	Roseiflexus	3.36847	Burkholderia	1.3376
BISONR_C5919	Corallococcus	4e-19	Roseiflexus	3.31529	Burkholderia	1.3066
BISONR_C5947	Delftia	2e-10	Roseiflexus	3.52067	Burkholderia	1.42399
BISONR_C5956	Isoptericola	8e-41	Thermanaerovibrio	3.88123	Thermanaerovibrio	1.62366
BISONR_C5975	Deinococcus	0.004	Rothia	3.42437	Eggerthella	1.27272
BISONR_C5976	Clavibacter	2e-14	Roseiflexus	3.45545	Cupriavidus	1.34591
BISONR_C5978	Koribacter	1e-16	Leishmania	3.41332	Burkholderia	1.16178
BISONR_C5987	Methylobacterium	6e-11	Roseiflexus	3.1879	Burkholderia	1.354
BISONR_C5988	Phenylobacterium	2e-11	Roseiflexus	3.18866	Roseiflexus	1.35876
BISONR_C5998	Myxococcus	5e-27	Leishmania	3.23229	Thermobaculum	1.46675
BISONR_C6064	Thermaerobacter	4e-09	Thermanaerovibrio	4.26828	Thermanaerovibrio	1.56552
BISONR_C6101	Deinococcus	8e-94	Thermanaerovibrio	3.28725	Thermanaerovibrio	1.34131
BISONR_C6138	Anaerolinea	7e-23	Roseiflexus	3.68191	Cupriavidus	1.38665
BISONR_C6149	Streptomyces	3e-09	Leishmania	3.64455	Roseiflexus	1.44452
BISONR_C6212	Enterobacter	4e-15	Leishmania	3.63227	Burkholderia	1.40126
BISONR_C6217	Streptomyces	8e-29	Burkholderia	3.23117	Burkholderia	1.313
BISONR_C6255	Deinococcus	1e-48	Thermanaerovibrio	4.6856	Thermanaerovibrio	1.62683
BISONR_C6298	Stigmatella	1e-64	Thermanaerovibrio	3.7685	Thermanaerovibrio	1.47027
BISONR_C6351	Bordetella	2e-35	Leishmania	3.3487	Burkholderia	1.39316
BISONR_C6405	Haliangium	5e-67	Thermanaerovibrio	4.07897	Thermanaerovibrio	1.50293
BISONR_C6442	Actinoplanes	4e-09	Roseiflexus	3.23783	Roseiflexus	1.33974
BISONR_C6458	Ammonifex	3e-162	Rothia	2.93883	Ralstonia	1.04448
BISONR_C6781	Methanoculleus	1e-24	Leishmania	3.12804	Corynebacterium	1.30866
BISONR_C6901	Salinibacter	4e-24	Thermanaerovibrio	4.50264	Thermanaerovibrio	1.63383
BISONR_C6979	Methylobacterium	4e-21	Brachymonas	3.831	Burkholderia	1.49706
BISONR_C6995	Deinococcus	1e-64	Thermanaerovibrio	3.53204	Thermanaerovibrio	1.53559
BISONR_C6998	Ammonifex	3e-62	Thermanaerovibrio	2.90322	Thermanaerovibrio	1.42704
BISONR_C7021	Streptomyces	2e-08	Leishmania	3.40192	Ralstonia	1.40245
BISONR_C7049	Aeromonas	5e-24	Burkholderia	3.35704	Eggerthella	1.25801
BISONR_C7070	Desulfovibrio	0.013	Thermanaerovibrio	4.38282	Thermanaerovibrio	1.59827
BISONR_C7093	Corallococcus	4e-25	Roseiflexus	3.40586	Burkholderia	1.23001
BISONR_C7190	Ramlibacter	3e-09	Roseiflexus	3.26683	Burkholderia	1.39772
BISONR_C7234	Heliobacterium	1e-24	Leishmania	3.36572	Burkholderia	1.4245
BISONR_C7237	Nitrospira	1e-18	Leishmania	3.33695	Burkholderia	1.40631
BISONR_C7378	Thermaerobacter	1e-98	Thermanaerovibrio	3.08416	Thermanaerovibrio	1.37651
BISONR_C7385	Uncultured	2e-05	Leishmania	3.71083	Burkholderia	1.29312
BISONR_C7424	Oligotropha	2e-27	Leishmania	3.20247	Burkholderia	1.27397
BISONR_C7509	Synergistetes	2e-05	Roseiflexus	3.43242	Burkholderia	1.31007
BISONR_C7510	Sphaerobacter	1e-21	Roseiflexus	3.32638	Burkholderia	1.26199
BISONR_C7547	Deinococcus	3e-12	Thermanaerovibrio	4.2008	Thermanaerovibrio	1.56195
BISONR_C7689	Rhodospirillum	2e-11	Roseiflexus	3.59693	Burkholderia	1.34298
BISONR_C7828	Rhodobacter	1e-26	Roseiflexus	3.12876	Burkholderia	1.00353
BISONR_C7842	Methylocella	8e-11	Leishmania	3.37976	Cronobacter	1.30725
BISONR_C7844	Novosphingobium	8e-10	Leishmania	3.23197	Burkholderia	1.39569
BISONR_C7914	Desulfarculus	1e-30	Thermanaerovibrio	3.38977	Thermanaerovibrio	1.36886
BISONR_C7933	Truepera	4e-24	Roseiflexus	3.2561	Roseiflexus	1.38239
BISONR_C7952	Thermosediminibacter	1e-12	Leishmania	3.53228	Corynebacterium	1.32757
BISONR_C7971	Azoarcus	1e-08	Leishmania	4.0219	Roseiflexus	1.49184
BISONR_C8003	Acidobacterium	4e-21	Leishmania	3.22586	Burkholderia	1.32668
BISONR_C8047	Thermomonospora	6e-14	Thermanaerovibrio	4.25248	Thermanaerovibrio	1.56785
BISONR_C8052	Anaeromyxobacter	7e-08	Brachymonas	4.01513	Thiomonas	1.41574
BISONR_C8059	Selenomonas	4e-12	Roseiflexus	3.61596	Burkholderia	1.47131
BISONR_C8164	Granulicella	3e-20	Leishmania	3.38648	Burkholderia	1.30618
BISONR_C8241	Chloracidobacterium	3e-50	Leishmania	3.34656	Eggerthella	1.25354
BISONR_C8265	Halomonas	4e-09	Thermanaerovibrio	3.00254	Thermanaerovibrio	1.36791
BISONR_C8409	Achromobacter	1e-05	Roseiflexus	3.36392	Roseiflexus	1.37368
BISONR_C8422	Synechococcus	1e-52	Thermanaerovibrio	3.87392	Thermanaerovibrio	1.47356
BISONR_C8504	Granulicella	2e-14	Leishmania	3.26532	Eggerthella	1.25362
BISONR_C8660	Streptomyces	4e-34	Thermanaerovibrio	4.53973	Thermanaerovibrio	1.52698
BISONS_C61	Hydrogenobacter	0	Hydrogenobacter	2.12505	Hydrogenobacter	0.963205
BISONS_C84	Campylobacter	0.19	Pyrococcus	3.5955	Pyrococcus	1.40329
BISONS_C125	Thermocrinis	0	Hydrogenobacter	2.69001	Hydrogenobacter	1.35692
BISONS_C355	Thermocrinis	4e-67	Hydrogenobacter	3.15032	Thermovirga	1.59342
BISONS_C371	Pyrobaculum	2e-132	Pyrobaculum	1.55054	Pyrobaculum	0.931821
BISONS_C432	Pyrobaculum	0	Pyrobaculum	1.77207	Pyrobaculum	1.0494
BISONS_C781	Pseudomonas	2e-07	Uncultured	3.48327	Rhodoferax	1.31203
BISONS_C783	Sinorhizobium	0.0008	Uncultured	3.40274	Rhodoferax	1.41074
BISONS_C871	Cyanothece	5e-05	Aquifex	3.09504	Thermovirga	1.35584
BISONS_C1054	Pyrobaculum	4e-21	Pyrobaculum	1.90707	Pyrobaculum	1.18748
BISONS_C1063	Pyrobaculum	0	Thermoproteus	1.84341	Thermoproteus	1.13866
BISONS_C1217	Hydrogenobacter	2e-132	Thermovirga	2.27535	Thermovirga	0.950313
BISONS_C1409	Thermoproteus	0	Pyrobaculum	2.1374	Pyrobaculum	1.08559
BISONS_C1642	Thermoproteus	3e-28	Pyrobaculum	1.99004	Pyrobaculum	1.19515
BISONS_C1657	Hydrogenobacter	9e-32	Pyrococcus	3.11466	Hydrogenobacter	1.25747
BISONS_C1716	Hydrogenobacter	3e-19	Hydrogenobacter	2.79099	Hydrogenobacter	1.23818
BISONS_C1741	Pyrobaculum	1e-148	Thermoproteus	1.60301	Thermoproteus	0.954296
BISONS_C1761	Hydrogenobacter	2e-52	Hydrogenobacter	2.21012	Hydrogenobacter	0.989518
BISONS_C1835	Pyrobaculum	2e-107	Thermoproteus	1.74213	Thermoproteus	0.962058
BISONS_C1912	Aquifex	0.016	Thermococcus	2.7776	Hydrogenobacter	1.17418
BISONS_C2198	Pyrobaculum	5e-76	Thermoproteus	1.64957	Pyrobaculum	1.18893
BISONS_C2257	Hydrogenobacter	6e-54	Hydrogenobacter	2.48562	Hydrogenobacter	1.25983
BISONS_C2310	Thermoproteus	8e-149	Pyrobaculum	1.95325	Pyrobaculum	1.1811
BISONS_C2479	Zobellia	0.003	Uncultured	3.60519	Rhodoferax	1.47781
BISONS_C2579	Hydrogenobacter	5e-52	Hydrogenobacter	2.57079	Hydrogenobacter	1.15003
BISONS_C2580	Hydrogenobacter	6e-05	Thermovirga	2.79732	Hydrogenobacter	1.25719
BISONS_C2581	Hydrogenobacter	9e-38	Hydrogenobacter	2.78458	Hydrogenobacter	1.25275
BISONS_C2645	Thermoproteus	5e-98	Thermoproteus	1.76998	Pyrobaculum	1.12999
BISONS_C2783	Hydrogenobacter	9e-85	Thermovirga	2.53975	Hydrogenobacter	1.04089
BISONS_C3093	Hydrogenobacter	5e-39	Hydrogenobacter	2.30538	Hydrogenobacter	1.24813
BISONS_C3169	Hydrogenobacter	1e-102	Thermovirga	2.97562	Thermovirga	1.15795
BISONS_C3195	Hydrogenobacter	2e-66	Hydrogenobacter	2.80631	Hydrogenobacter	1.30725
BISONS_C3375	Pyrobaculum	9e-152	Pyrobaculum	1.97679	Pyrobaculum	1.16324
BISONS_C3469	Pyrobaculum	0	Thermoproteus	1.78322	Pyrobaculum	1.20486
BISONS_C3476	Pyrobaculum	6e-119	Pyrobaculum	1.68687	Pyrobaculum	1.08039
BISONS_C3502	Hydrogenobacter	6e-94	Hydrogenobacter	2.60499	Hydrogenobacter	1.26477
BISONS_C3506	Hydrogenobacter	5e-33	Hydrogenobacter	2.77681	Hydrogenobacter	1.24498
BISONS_C3527	Hydrogenobacter	3e-90	Hydrogenobacter	2.34472	Hydrogenobacter	1.09155
BISONS_C3531	Hydrogenobacter	2e-19	Hydrogenobacter	3.11496	Hydrogenobacter	1.35849
BISONS_C3552	Thermoproteus	0	Thermoproteus	2.06452	Thermoproteus	1.13112
BISONS_C3583	Thermoproteus	6e-113	Pyrobaculum	1.54338	Pyrobaculum	1.10861
BISONS_C3791	Thermocrinis	3e-32	Hydrogenobacter	2.21511	Hydrogenobacter	1.03349
BISONS_C3942	Thermoproteus	7e-146	Thermoproteus	1.74004	Thermoproteus	1.20889
BISONS_C4010	Pyrobaculum	0	Pyrobaculum	1.74793	Pyrobaculum	1.10213
BISONS_C4042	Hydrogenobacter	3e-32	Hydrogenobacter	2.51642	Hydrogenobacter	1.0647
BISONS_C4050	Isosphaera	5e-15	Alcaligenes	3.55457	Rhodoferax	1.29836
BISONS_C4079	Hydrogenobacter	0	Hydrogenobacter	2.25082	Hydrogenobacter	1.24885
BISONS_C4081	Hydrogenobacter	0	Thermovirga	2.71398	Hydrogenobacter	1.29847
BISONS_C4266	Pyrobaculum	2e-48	Pyrobaculum	2.09426	Pyrobaculum	1.11971
BISONS_C4271	Thermocrinis	1e-27	Hydrogenobacter	2.70971	Hydrogenobacter	1.30318
BISONS_C4349	Pyrobaculum	0	Pyrobaculum	1.5117	Pyrobaculum	0.950221
BISONS_C4404	Pyrobaculum	4e-151	Pyrobaculum	1.78938	Pyrobaculum	1.10162
BISONS_C4405	Pyrobaculum	5e-34	Pyrobaculum	1.72731	Pyrobaculum	0.958228
BISONS_C4502	Thermaerobacter	4e-18	Mizuhopecten	3.63981	Thermovirga	1.36685
BISONS_C4524	Hydrogenobacter	7e-32	Thermovirga	2.87006	Hydrogenobacter	1.33603
BISONS_C4769	Thermoproteus	5e-176	Pyrobaculum	1.74638	Pyrobaculum	0.962426
BISONS_C4824	Nitrosomonas	0.012	Thermovirga	3.7157	Thermovirga	1.42484
BISONS_C4868	Thermoproteus	9e-103	Pyrobaculum	1.95917	Pyrobaculum	1.11587
BISONS_C4869	Pyrobaculum	7e-168	Pyrobaculum	1.99429	Pyrobaculum	1.14409
BISONS_C4877	Pyrobaculum	2e-171	Thermoproteus	2.27181	Pyrobaculum	1.26002
BISONS_C4922	Thermocrinis	4e-105	Hydrogenobacter	2.41654	Hydrogenobacter	1.16743
BISONS_C4950	Thermocrinis	1e-37	Hydrogenobacter	2.59652	Hydrogenobacter	1.16843
BISONS_C4952	Hydrogenobacter	7e-66	Thermovirga	2.61686	Thermovirga	1.30584
BISONS_C4981	Hydrogenobacter	5e-90	Hydrogenobacter	2.50368	Hydrogenobacter	1.00551
BISONS_C4992	Thermocrinis	0	Hydrogenobacter	2.18205	Hydrogenobacter	1.11626
BISONS_C4993	Thermocrinis	5e-70	Hydrogenobacter	2.56768	Hydrogenobacter	1.19664
BISONS_C5021	Thermocrinis	1e-46	Thermovirga	2.7702	Hydrogenobacter	1.16363
BISONS_C5022	Hydrogenobacter	1e-76	Hydrogenobacter	2.85977	Hydrogenobacter	1.23456
BISONS_C5074	Hydrogenobacter	3e-58	Hydrogenobacter	2.28212	Hydrogenobacter	0.859501
BISONS_C5118	Thermoproteus	0	Thermoproteus	2.08813	Thermoproteus	1.24054
BISONS_C5150	Hydrogenobacter	5e-85	Hydrogenobacter	2.23857	Hydrogenobacter	1.29093
BISONS_C5152	Thermocrinis	8e-57	Hydrogenobacter	2.86853	Hydrogenobacter	1.18348
BISONS_C5192	Thermoproteus	3e-71	Thermoproteus	1.91874	Pyrobaculum	1.20416
BISONS_C5207	Hydrogenobaculum	4e-12	Hydrogenobacter	2.41339	Hydrogenobacter	1.23087
BISONS_C5208	Thermocrinis	2e-160	Hydrogenobacter	2.39992	Hydrogenobacter	0.902305
BISONS_C5210	Thermocrinis	5e-80	Thermovirga	2.33546	Thermovirga	1.07191
BISONS_C5258	Hydrogenobacter	3e-122	Hydrogenobacter	2.56557	Hydrogenobacter	1.02172
BISONS_C5259	Hydrogenobacter	4e-99	Hydrogenobacter	2.69715	Hydrogenobacter	1.1099
BISONS_C5315	Thermocrinis	2e-119	Thermovirga	2.66828	Hydrogenobacter	1.15527
BISONS_C5321	Hydrogenobacter	2e-86	Hydrogenobacter	2.08971	Hydrogenobacter	0.927242
BISONS_C5324	Hydrogenobacter	5e-32	Hydrogenobacter	2.17263	Hydrogenobacter	0.888575
BISONS_C5348	Hydrogenobacter	0.0003	Thermovirga	2.68784	Thermovirga	1.12605
BISONS_C5541	Pyrobaculum	0	Thermoproteus	1.67146	Thermoproteus	1.17798
BISONS_C5561	Hydrogenobacter	1e-89	Hydrogenobacter	2.58218	Hydrogenobacter	1.15572
BISONS_C5562	Hydrogenobacter	1e-77	Hydrogenobacter	2.37047	Hydrogenobacter	1.1219
BISONS_C5702	Thermoproteus	2e-100	Pyrobaculum	2.1677	Pyrobaculum	1.12511
BISONS_C5774	Thermocrinis	0	Hydrogenobacter	2.61257	Thermovirga	1.24412
BISONS_C5775	Thermocrinis	0	Hydrogenobacter	2.52057	Hydrogenobacter	1.18057
BISONS_C5801	Uncultured	0.001	Rhodoferax	3.23387	Rhodoferax	1.27423
BISONS_C5823	Thermoproteus	5e-147	Pyrobaculum	2.15771	Pyrobaculum	1.23163
BISONS_C5859	Hydrogenobacter	3e-19	Hydrogenobacter	2.43685	Hydrogenobacter	1.15038
BISONS_C5932	Pyrobaculum	0	Thermoproteus	1.56739	Pyrobaculum	1.09192
BISONS_C6020	Pyrobaculum	0	Thermoproteus	1.61783	Pyrobaculum	0.932519
BISONS_C6068	Hydrogenobacter	3e-62	Hydrogenobacter	2.59904	Hydrogenobacter	1.27245
BISONS_C6086	Thermocrinis	5e-18	Hydrogenobacter	2.25836	Hydrogenobacter	1.13374
BISONS_C6090	Hydrogenobacter	6e-76	Hydrogenobacter	2.58852	Hydrogenobacter	1.23391
BISONS_C6091	Aquifex	1e-31	Hydrogenobacter	2.6811	Hydrogenobacter	1.11611
BISONS_C6093	Thermocrinis	4e-27	Thermovirga	2.93092	Hydrogenobacter	1.2906
BISONS_C6153	Bacillus	0.0008	Uncultured	3.30559	Rhodoferax	1.34912
BISONS_C6212	Thermocrinis	1e-39	Thermovirga	2.62821	Thermovirga	1.22857
BISONS_C6345	Pyrobaculum	6e-138	Pyrobaculum	1.64784	Pyrobaculum	1.00738
BISONS_C6368	Hydrogenobacter	1e-77	Hydrogenobacter	2.3816	Hydrogenobacter	1.11866
BISONS_C6447	Thermocrinis	2e-44	Hydrogenobacter	2.71845	Hydrogenobacter	1.28515
BISONS_C6495	Pyrobaculum	2e-158	Pyrobaculum	1.84881	Pyrobaculum	1.16139
BISONS_C6615	Pyrobaculum	3e-145	Thermoproteus	2.01199	Pyrobaculum	1.2105
BISONS_C6639	Pyrobaculum	0	Pyrobaculum	1.73327	Pyrobaculum	1.02499
BISONS_C6647	Thermoproteus	5e-67	Pyrobaculum	1.95398	Pyrobaculum	1.17619
BISONS_C6693	Sulfurihydrogenibium	5e-116	Plagiogyria	3.57334	Pyrococcus	1.3655
BISONS_C6858	Aquifex	2e-24	Hydrogenobacter	1.96581	Hydrogenobacter	0.959703
BISONS_C6859	Hydrogenobacter	3e-59	Hydrogenobacter	1.99038	Hydrogenobacter	1.18407
BISONS_C6936	Pyrobaculum	0	Pyrobaculum	2.00909	Pyrobaculum	1.17017
BISONS_C6955	Pyrobaculum	3e-43	Pyrobaculum	1.65359	Pyrobaculum	1.19532
BISONS_C6957	Thermoproteus	1e-65	Thermoproteus	1.75248	Pyrobaculum	1.02963
BISONS_C7059	Pyrobaculum	0	Pyrobaculum	1.92434	Thermoproteus	1.17499
BISONS_C7120	Hydrogenobacter	0	Hydrogenobacter	2.56224	Hydrogenobacter	1.18363
BISONS_C7123	Sulfurihydrogenibium	0	Hydrogenobacter	2.14447	Hydrogenobacter	0.790412
BISONS_C7292	Hydrogenobacter	6e-37	Hydrogenobacter	2.30347	Hydrogenobacter	0.973382
BISONS_C7342	Campylobacter	0.015	Mizuhopecten	3.41129	Thermovirga	1.31681
BISONS_C7351	Hydrogenobacter	4e-49	Hydrogenobacter	2.66046	Hydrogenobacter	1.30478
BISONS_C7357	Nitrosospira	0.057	Glossanodon	3.64455	Thermovirga	1.32876
BISONS_C7425	Thermoproteus	3e-115	Pyrobaculum	1.70743	Pyrobaculum	1.02883
BISONS_C7429	Nitrospira	2e-11	Acanthaster	3.38049	Thermovirga	1.27397
BISONS_C7434	Hydrogenobacter	4e-78	Hydrogenobacter	2.28173	Hydrogenobacter	0.922524
BISONS_C7435	Hydrogenobacter	2e-30	Hydrogenobacter	2.54062	Hydrogenobacter	1.13569
BISONS_C7686	Hydrogenobacter	5e-35	Hydrogenobacter	2.36299	Hydrogenobacter	0.892139
BISONS_C7688	Hydrogenobacter	7e-159	Hydrogenobacter	2.89122	Hydrogenobacter	1.25719
BISONS_C7847	Neisseria	0.056	Uncultured	3.61677	Rhodoferax	1.36461
BISONS_C7887	Thermoproteus	0	Thermoproteus	2.07814	Pyrobaculum	1.16603
BISONS_C7942	Chloracidobacterium	3e-06	Uncultured	3.23317	Rhodoferax	1.32833
BISONS_C7972	Pyrobaculum	5e-36	Pyrobaculum	2.16522	Pyrobaculum	1.19842
BISONS_C8131	Thermocrinis	5e-36	Hydrogenobacter	2.94144	Hydrogenobacter	1.35095
BISONS_C8134	Hydrogenobacter	2e-24	Hydrogenobacter	2.38647	Hydrogenobacter	1.09172
BISONS_C8202	Thermoproteus	0	Thermoproteus	1.92364	Thermoproteus	1.1105
BISONS_C8325	Thermocrinis	5e-82	Hydrogenobacter	2.29648	Hydrogenobacter	0.806636
BISONS_C8340	Hydrogenobacter	2e-165	Hydrogenobacter	2.73621	Hydrogenobacter	1.20142
BISONS_C8341	Thermocrinis	4e-41	Hydrogenobacter	2.38201	Hydrogenobacter	0.955088
BISONS_C8342	Hydrogenobacter	2e-54	Hydrogenobacter	2.58448	Hydrogenobacter	1.24341
BISONS_C8407	Hydrogenobacter	1e-74	Hydrogenobacter	2.56385	Thermovirga	1.19215
BISONS_C8450	Thermocrinis	2e-11	Hydrogenobacter	2.22585	Hydrogenobacter	1.1942
BISONS_C8451	Thermocrinis	2e-106	Hydrogenobacter	2.6199	Hydrogenobacter	1.26159
BISONS_C8452	Hydrogenobacter	0	Hydrogenobacter	2.51996	Hydrogenobacter	1.15789
BISONS_C8453	Hydrogenobacter	4e-105	Hydrogenobacter	2.53584	Hydrogenobacter	1.17134
BISONS_C8454	Sulfurihydrogenibium	2e-32	Hydrogenobacter	2.35776	Hydrogenobacter	1.18742
BISONS_C8528	Pyrobaculum	7e-128	Pyrobaculum	1.77462	Pyrobaculum	1.10437
BISONS_C8574	Thermodesulfobacterium	1e-18	Thermoanaerobacter	2.67058	Thermococcus	1.22503
BISONS_C8656	Niastella	3e-07	Acanthaster	3.81455	Thermovirga	1.33756
BISONS_C8784	Hydrogenobacter	1e-27	Hydrogenobacter	2.4888	Hydrogenobacter	1.29639
BISONS_C8798	Pyrobaculum	0	Pyrobaculum	2.20765	Pyrobaculum	1.17922
BISONS_C8917	Thermodesulfobacterium	0	Thermococcus	2.55648	Hydrogenobacter	1.11901
BISONS_C9042	Hydrogenobacter	5e-70	Hydrogenobacter	2.9391	Hydrogenobacter	1.22915
BISONS_C9043	Hydrogenobacter	6e-79	Hydrogenobacter	2.64289	Hydrogenobacter	1.16516
BISONS_C9058	Hydrogenobacter	1e-58	Hydrogenobacter	3.16465	Hydrogenobacter	1.34878
BISONS_C9091	Hydrogenobacter	8e-41	Hydrogenobacter	2.60484	Hydrogenobacter	1.29666
BISONS_C9359	Pyrobaculum	2e-137	Pyrobaculum	1.94508	Pyrobaculum	1.07205
BISONS_C9383	Hydrogenobacter	0	Hydrogenobacter	2.30283	Hydrogenobacter	1.00052
BISONS_C9389	Hydrogenobacter	1e-08	Hydrogenobacter	2.50396	Hydrogenobacter	1.29177
BISONS_C9391	Hydrogenobacter	2e-73	Hydrogenobacter	2.70733	Hydrogenobacter	1.20485
BISONS_C9454	Aquifex	1e-14	Aquifex	3.57312	Thermovirga	1.44772
BISONS_C9498	Hydrogenobacter	1e-24	Hydrogenobacter	2.56216	Hydrogenobacter	1.19847
BISONS_C9502	Thermoproteus	5e-12	Thermoproteus	1.99771	Thermoproteus	1.07422
BISONS_C9566	Thermoproteus	0	Thermoproteus	1.98185	Thermoproteus	1.01164
BISONS_C9605	Thermocrinis	1e-80	Hydrogenobacter	2.0666	Hydrogenobacter	1.00127
BISONS_C9653	Thermotoga	3e-19	Mizuhopecten	3.73149	Thermovirga	1.40361
BISONS_C9668	Hydrogenobacter	0	Pseudolabrus	2.71654	Thermovirga	1.04084
BISONS_C9767	Hydrogenobacter	4e-28	Hydrogenobacter	2.72532	Hydrogenobacter	1.10366
BISONS_C9797	Hydrogenobacter	5e-105	Thermovirga	2.57445	Hydrogenobacter	1.08967
BISONS_C9798	Hydrogenobacter	2e-126	Hydrogenobacter	2.54321	Hydrogenobacter	1.0565
BISONS_C9801	Hydrogenobacter	2e-32	Hydrogenobacter	2.59946	Hydrogenobacter	1.13156
BISONS_C9894	Thermocrinis	8e-109	Hydrogenobacter	2.35214	Hydrogenobacter	1.20493
BISONS_C10000	Coprothermobacter	3e-09	Pyrococcus	2.98541	Pyrococcus	1.30076
BISONS_C10017	Thermoproteus	0	Pyrobaculum	1.70127	Pyrobaculum	1.06677
BISONS_C10050	Pyrobaculum	1e-123	Pyrobaculum	1.82619	Pyrobaculum	1.08957
BISONS_C10188	Hydrogenobacter	5e-39	Hydrogenobacter	2.29315	Hydrogenobacter	1.18809
BISONS_C10276	Thermoproteus	7e-143	Thermoproteus	1.63057	Thermoproteus	1.17347
BISONS_C10689	Thermoproteus	1e-129	Pyrobaculum	1.81055	Pyrobaculum	1.05421
BISONS_C10795	Thermocrinis	6e-58	Hydrogenobacter	2.20979	Hydrogenobacter	1.07707
BISONS_C10801	Thermocrinis	5e-36	Hydrogenobacter	2.569	Hydrogenobacter	1.20631
BISONS_C11042	Pyrobaculum	0	Thermoproteus	2.08323	Pyrobaculum	1.04057
BISONS_C11049	Aquifex	1e-39	Hydrogenobacter	2.82162	Hydrogenobacter	1.28291
BISONS_C11060	Deinococcus	2e-05	Uncultured	3.38775	Rhodoferax	1.3918
BISONS_C11681	Pyrobaculum	1e-54	Pyrobaculum	1.99748	Pyrobaculum	1.22681
BISONS_C11683	Thermoproteus	0	Pyrobaculum	1.93489	Pyrobaculum	1.21741
BISONS_C11711	Hydrogenobacter	1e-132	Thermovirga	2.6548	Thermovirga	1.31059
BISONS_C11715	Thermocrinis	9e-137	Thermovirga	2.5756	Hydrogenobacter	1.17299
BISONS_C11756	Hydrogenobacter	2e-60	Hydrogenobacter	2.55046	Hydrogenobacter	1.26364
BISONS_C11902	Thermoproteus	0	Pyrobaculum	1.79591	Pyrobaculum	1.10512
