# Supplementary material for: Resolving Prokaryotic Taxonomy without rRNA: Longer Oligonucleotide Word Lengths Improve Genome and Metagenome Taxonomic Classification
Source: PLoS One. 2013 Jul 1;8(7):e67337. doi: 10.1371/journal.pone.0067337 (PMC3698125; doi:10.1371/journal.pone.0067337)
Supplement: Table S4 — Metagenomes Included. This table lists the twenty-five Yellowstone National Park metagenomic sample sets used and their JGI/IMG designations. (XLS) [file pone.0067337.s013.xls]

## Sheet: Sheet1
Bison_Pool_N	Bison Pool, Lower Geyser Basin
Bison_Pool_P	Bison Pool, Lower Geyser Basin
Bison_Pool_Q	Bison Pool, Lower Geyser Basin
Bison_Pool_R	Bison Pool, Lower Geyser Basin
Bison_Pool_S	Bison Pool, Lower Geyser Basin
YNP_001	Alice Springs, Crater Hills
YNP_002	West Nymph Lake, Norris Geyser Basin
YNP_003	Monarch Geyser, Norris Geyser Basin
YNP_004	Joseph’s Coat Springs, Mirror Plateau
YNP_005	Green Chloroflexus mats, Mammoth
YNP_006	White Creek, Lower Geyser Basin
YNP_007	Chocolate Pots, Gibbon Geyser Basin
YNP_008	One Hundred Springs Plain, Norris Geyser Basin
YNP_009	Dragon Spring, Norris Geyser Basin
YNP_010	Narrow Gauge, Mammoth Hot Springs
YNP_011	Octopus Spring, Lower Geyser Basin
YNP_012	Calcite Springs, Tower Falls Region
YNP_013	Bechler 50, Bechler Flats
YNP_014	One Hundred Springs Plain, Norris Geyser Basin
YNP_015	Mushroom Spring, Lower Geyser Basin
YNP_016	Fairy Geyser, Midway Geyser Basin
YNP_017	Obsidian Pool Prime
YNP_018	Washburn Springs
YNP_019	Cistern Spring, Norris Geyser Basin
YNP_020	Bath Lake
