# Supplementary material for: Resolving Prokaryotic Taxonomy without rRNA: Longer Oligonucleotide Word Lengths Improve Genome and Metagenome Taxonomic Classification
Source: PLoS One. 2013 Jul 1;8(7):e67337. doi: 10.1371/journal.pone.0067337 (PMC3698125; doi:10.1371/journal.pone.0067337)
Supplement: Table S5 — Organism Names and Accession Numbers for All Included Genomes. This table contains the organism name and NCBI accession number for 1,424 genomes used in this study. Table also contains the RDP accession number for the 16S rRNA sequence corresponding to the genomes used in this study. (XLS) [file pone.0067337.s014.xls]

## Sheet: org_info_sup_table
Organism Name	NCBI Accession Number	RDP Accession Number
Marinithermus hydrothermalis DSM 14884	gi|328949540|ref|NC_015387.1|	S002441588
Leadbetterella byssophila DSM 17132	gi|312128809|ref|NC_014655.1|	S002411639
Desulfotalea psychrophila LSv54	gi|51243852|ref|NC_006138.1|	S000428875
Desulfotomaculum acetoxidans DSM 771	gi|258513366|ref|NC_013216.1|	S000004306
Campylobacter curvus 525.92	gi|154173617|ref|NC_009715.1|	S000432860
Ignisphaera aggregans DSM 17230	gi|305662445|ref|NC_014471.1|	S002236770
Desulfovibrio alaskensis G20	gi|78355047|ref|NC_007519.1|	S000558029
Chlamydophila pecorum E58	gi|330443755|ref|NC_015408.1|	S000414201
Synechococcus sp. WH 7803	gi|148238336|ref|NC_009481.1|	S000391336
Bartonella quintana str. Toulouse	gi|49473688|ref|NC_005955.1|	S000528634
Natranaerobius thermophilus JW/NM-WN-LF	gi|188584642|ref|NC_010718.1|	S000728348
Streptococcus suis 05ZYH33	gi|146317663|ref|NC_009442.1|	S000858659
Mycobacterium tuberculosis H37Rv	gi|57116681|ref|NC_000962.2|	S000002374
Gallionella capsiferriformans ES-2	gi|302877245|ref|NC_014394.1|	S000775788
Vibrio splendidus LGP32	gi|294514841|ref|NC_011753.2|	S001244516
Thermococcus gammatolerans EJ3	gi|240102057|ref|NC_012804.1|	S000395204
Rhodopseudomonas palustris BisB5	gi|91974482|ref|NC_007958.1|	S000711563
Porphyromonas gingivalis TDC60	gi|334145811|ref|NC_015571.1|	S002351675
Halobacterium salinarum R1	gi|169235049|ref|NC_010364.1|	S000994805
Thermoplasma acidophilum DSM 1728	gi|16081186|ref|NC_002578.1|	S000540233
Leptothrix cholodnii SP-6	gi|171056692|ref|NC_010524.1|	S001094585
Methylacidiphilum infernorum V4	gi|189218017|ref|NC_010794.1|	S001044267
Acinetobacter baumannii SDF	gi|169632029|ref|NC_010400.1|	S001019555
Thermococcus onnurineus NA1	gi|212223144|ref|NC_011529.1|	S000600392
Dickeya dadantii Ech703	gi|242237460|ref|NC_012880.1|	S001548903
Burkholderia cenocepacia HI2424	gi|116686245|ref|NC_008544.1|	S000750060
Nakamurella multipartita DSM 44233	gi|258650271|ref|NC_013235.1|	S001587996
Stigmatella aurantiaca DW4/3-1	gi|310817278|ref|NC_014623.1|	S002221656
Prochlorococcus marinus str. MIT 9215	gi|157412338|ref|NC_009840.1|	S000429108
Cellvibrio japonicus Ueda107	gi|192358779|ref|NC_010995.1|	S001044247
Bacillus megaterium DSM 319	gi|295702242|ref|NC_014103.1|	S002165429
Lactobacillus rhamnosus Lc 705	gi|258538191|ref|NC_013199.1|	S001611303
Ferroglobus placidus DSM 10642	gi|288930407|ref|NC_013849.1|	S000381433
Rickettsia africae ESF-5	gi|229586230|ref|NC_012633.1|	S000414650
Lactobacillus plantarum WCFS1	gi|380031102|ref|NC_004567.2|	S000540305
Leptotrichia buccalis C-1013-b	gi|257124814|ref|NC_013192.1|	S001587884
Methanocaldococcus vulcanius M7	gi|261402131|ref|NC_013407.1|	S000428090
Burkholderia pseudomallei K96243	gi|53717639|ref|NC_006350.1|	S000406475
Streptococcus pneumoniae 670-6B	gi|307126151|ref|NC_014498.1|	S000024151
Enterobacter cloacae subsp. cloacae ATCC 13047	gi|296100371|ref|NC_014121.1|	S000147643
Gardnerella vaginalis ATCC 14019	gi|311113888|ref|NC_014644.1|	S002236778
Bifidobacterium longum NCC2705	gi|58036264|ref|NC_004307.2|	S000497923
Staphylococcus aureus subsp. aureus USA300_FPR3757	gi|87159884|ref|NC_007793.1|	S000645022
Clostridium perfringens str. 13	gi|18308982|ref|NC_003366.1|	S000004508
Chlamydia trachomatis B/TZ1A828/OT	gi|237804348|ref|NC_012687.1|	S000414104
Bacillus cereus E33L	gi|52140164|ref|NC_006274.1|	S000581730
Methylomonas methanica MC09	gi|333981747|ref|NC_015572.1|	S000436938
Chlorobium chlorochromatii CaD3	gi|78187984|ref|NC_007514.1|	S000366609
Sphingopyxis alaskensis RB2256	gi|103485498|ref|NC_008048.1|	S000129060
Yersinia pestis KIM 10	gi|22123922|ref|NC_004088.1|	S000690458
Clostridium difficile CD196	gi|260681769|ref|NC_013315.1|	S001611436
Candidatus Tremblaya princeps PCIT	gi|339478129|ref|NC_015736.1|	S000017876
Shewanella sp. W3-18-1	gi|120596833|ref|NC_008750.1|	S000775627
Geobacillus sp. C56-T3	gi|297528376|ref|NC_014206.1|	S002150976
Thermobispora bispora DSM 43833	gi|296267998|ref|NC_014165.1|	S002165295
Actinobacillus pleuropneumoniae serovar 3 str. JL03	gi|165975457|ref|NC_010278.1|	S000979448
Helicobacter pylori B8	gi|298735500|ref|NC_014256.1|	S000903039
Mannheimia succiniciproducens MBEL55E	gi|52424055|ref|NC_006300.1|	S000498008
Sulfurihydrogenibium sp. YO3AOP1	gi|188995955|ref|NC_010730.1|	S001094774
Bacteroides thetaiotaomicron VPI-5482	gi|29345410|ref|NC_004663.1|	S000498070
Staphylococcus aureus subsp. aureus N315	gi|29165615|ref|NC_002745.2|	S000528353
Francisella tularensis subsp. holarctica FTNF002-00	gi|156501369|ref|NC_009749.1|	S000925943
Clostridium sticklandii DSM 519	gi|310657316|ref|NC_014614.1|	S002222737
Pediococcus pentosaceus ATCC 25745	gi|116491818|ref|NC_008525.1|	S000735402
Streptococcus mutans NN2025	gi|290579526|ref|NC_013928.1|	S001572782
Xanthomonas campestris pv. campestris str. 8004	gi|66766352|ref|NC_007086.1|	S000536611
Desulfotomaculum reducens MI-1	gi|134297881|ref|NC_009253.1|	S000438890
Bifidobacterium adolescentis ATCC 15703	gi|119025018|ref|NC_008618.1|	S000768586
Acidiphilium cryptum JF-5	gi|148259021|ref|NC_009484.1|	S000858724
Methanobacterium sp. SWAN-1	gi|333986242|ref|NC_015574.1|	S000364573
Nostoc sp. PCC 7120	gi|17227497|ref|NC_003272.1|	S000033422
Veillonella parvula DSM 2008	gi|269797069|ref|NC_013520.1|	S000000269
Terriglobus saanensis SP1PR4	gi|320105246|ref|NC_014963.1|	S002350373
Sorangium cellulosum 'So ce 56'	gi|162448269|ref|NC_010162.1|	S000964812
Escherichia coli 55989	gi|218693476|ref|NC_011748.1|	S001239530
Mycoplasma pulmonis UAB CTIP	gi|15828471|ref|NC_002771.1|	S000540236
Corynebacterium efficiens YS-314	gi|25026556|ref|NC_004369.1|	S000383775
Rothia dentocariosa ATCC 17931	gi|311111670|ref|NC_014643.1|	S000622338
Tolumonas auensis DSM 9187	gi|237806776|ref|NC_012691.1|	S001416192
Rickettsia typhi str. Wilmington	gi|51473215|ref|NC_006142.1|	S000498221
Caldicellulosiruptor obsidiansis OB47	gi|302870731|ref|NC_014392.1|	S001577612
Burkholderia sp. CCGE1001	gi|323527923|ref|NC_015137.1|	S002355426
Clostridium thermocellum ATCC 27405	gi|125972525|ref|NC_009012.1|	S000804914
Chitinophaga pinensis DSM 2588	gi|256419057|ref|NC_013132.1|	S001610636
Collimonas fungivorans Ter331	gi|340785197|ref|NC_015856.1|	S000351462
Aminobacterium colombiense DSM 12261	gi|294101015|ref|NC_014011.1|	S002032652
Desulfurobacterium thermolithotrophum DSM 11699	gi|325294206|ref|NC_015185.1|	S002355490
Ignicoccus hospitalis KIN4/I	gi|156936795|ref|NC_009776.1|	S000925961
Dickeya dadantii Ech586	gi|271498578|ref|NC_013592.1|	S001793077
Rickettsia peacockii str. Rustic	gi|238650213|ref|NC_012730.1|	S001416099
Variovorax paradoxus EPS	gi|319790694|ref|NC_014931.1|	S002350220
Rhizobium leguminosarum bv. trifolii WSM2304	gi|209547612|ref|NC_011369.1|	S001187435
Micromonospora sp. L5	gi|315500818|ref|NC_014815.1|	S001242080
Shewanella denitrificans OS217	gi|91791369|ref|NC_007954.1|	S000711572
Mahella australiensis 50-1 BON	gi|332980605|ref|NC_015520.1|	S000461140
Erwinia pyrifoliae Ep1/96	gi|259906682|ref|NC_012214.1|	S000133652
Streptococcus pyogenes MGAS8232	gi|19745201|ref|NC_003485.1|	S000386458
Tropheryma whipplei str. Twist	gi|32447382|ref|NC_004572.3|	S000628164
Haloterrigena turkmenica DSM 5511	gi|284163295|ref|NC_013743.1|	S001872689
Candidatus Nitrospira defluvii	gi|302035394|ref|NC_014355.1|	S000537353
Streptococcus agalactiae 2603V/R	gi|22536185|ref|NC_004116.1|	S000497909
Rhodobacter sphaeroides ATCC 17025	gi|146276058|ref|NC_009428.1|	S000842296
Thermoproteus neutrophilus V24Sta	gi|171184485|ref|NC_010525.1|	S000469148
Psychrobacter arcticus 273-4	gi|71064581|ref|NC_007204.1|	S000502157
Burkholderia phymatum STM815	gi|186474773|ref|NC_010622.1|	S000130044
Microcystis aeruginosa NIES-843	gi|166362741|ref|NC_010296.1|	S001044215
Erwinia billingiae Eb661	gi|300714588|ref|NC_014306.1|	S000629148
Rothia mucilaginosa DY-18	gi|283457089|ref|NC_013715.1|	S001793015
Haemophilus somnus 129PT	gi|113460149|ref|NC_008309.1|	S000730530
Sulfolobus islandicus M.16.27	gi|229583573|ref|NC_012632.1|	S001416115
Symbiobacterium thermophilum IAM 14863	gi|51891138|ref|NC_006177.1|	S000540351
Streptococcus pyogenes str. Manfredo	gi|139472888|ref|NC_009332.1|	S000804572
Nocardioides sp. JS614	gi|119714272|ref|NC_008699.1|	S000395248
Segniliparus rotundus DSM 44985	gi|296392440|ref|NC_014168.1|	S001264047
Arthrobacter chlorophenolicus A6	gi|220910783|ref|NC_011886.1|	S001263548
Staphylothermus hellenicus DSM 12710	gi|297526028|ref|NC_014205.1|	S002150993
Polymorphum gilvum SL003B-26A1	gi|328541624|ref|NC_015259.1|	S002441380
Clostridium botulinum A str. ATCC 3502	gi|148378011|ref|NC_009495.1|	S000858476
Treponema primitia ZAS-2	gi|333996462|ref|NC_015578.1|	S000428744
Comamonas testosteroni CNB-2	gi|264676136|ref|NC_013446.1|	S001743271
Methanococcus maripaludis C6	gi|159904396|ref|NC_009975.1|	S000437545
Rhodopseudomonas palustris HaA2	gi|86747127|ref|NC_007778.1|	S000644999
Thermosipho africanus TCF52B	gi|217076133|ref|NC_011653.1|	S000965370
Mycoplasma arthritidis 158L3-1	gi|193082772|ref|NC_011025.1|	S002290683
Halogeometricum borinquense DSM 11551	gi|313124788|ref|NC_014729.1|	S002411605
Gramella forsetii KT0803	gi|120434372|ref|NC_008571.1|	S000750131
Catenulispora acidiphila DSM 44928	gi|256389232|ref|NC_013131.1|	S000539682
Mycobacterium tuberculosis KZN 1435	gi|253796915|ref|NC_012943.1|	S001572947
Atopobium parvulum DSM 20469	gi|257783814|ref|NC_013203.1|	S001587966
Bifidobacterium dentium Bd1	gi|283454959|ref|NC_013714.1|	S001793044
Burkholderia sp. CCGE1003	gi|307728076|ref|NC_014539.1|	S002221609
Hahella chejuensis KCTC 2396	gi|83642913|ref|NC_007645.1|	S000388921
Pelobacter propionicus DSM 2379	gi|118578449|ref|NC_008609.1|	S000005137
Methanobrevibacter smithii ATCC 35061	gi|148642060|ref|NC_009515.1|	S000870899
Roseiflexus sp. RS-1	gi|148654188|ref|NC_009523.1|	S000870903
Allochromatium vinosum DSM 180	gi|288939764|ref|NC_013851.1|	S001156625
Bordetella bronchiseptica RB50	gi|33598993|ref|NC_002927.3|	S000528617
Cyanothece sp. ATCC 51142	gi|172054853|ref|NC_010547.1|	S001094550
Isosphaera pallida ATCC 43644	gi|320101555|ref|NC_014962.1|	S002350122
Escherichia coli S88	gi|218556939|ref|NC_011742.1|	S001239572
Erwinia amylovora ATCC 49946	gi|292897734|ref|NC_013971.1|	S002033139
Haemophilus somnus 2336	gi|170717206|ref|NC_010519.1|	S001019533
Aciduliprofundum boonei T469	gi|289595678|ref|NC_013926.1|	S000701695
Escherichia coli ED1a	gi|218687878|ref|NC_011745.1|	S001239586
Aquifex aeolicus VF5	gi|15282445|ref|NC_000918.1|	S000263494
Novosphingobium aromaticivorans DSM 12444	gi|87198026|ref|NC_007794.1|	S000644989
Rickettsia conorii str. Malish 7	gi|15891923|ref|NC_003103.1|	S000497785
Synechococcus elongatus PCC 7942	gi|81298811|ref|NC_007604.1|	S000387853
Caulobacter segnis ATCC 21756	gi|295687459|ref|NC_014100.1|	S002165499
Shewanella halifaxensis HAW-EB4	gi|167621941|ref|NC_010334.1|	S000379104
Methanocaldococcus sp. FS406-22	gi|289191496|ref|NC_013887.1|	S002165360
Pelobacter carbinolicus DSM 2380	gi|90960985|ref|NC_007498.2|	S000008920
Escherichia coli ATCC 8739	gi|170018061|ref|NC_010468.1|	S001014410
Buchnera aphidicola (Cinara tujafilina)	gi|336233113|ref|NC_015662.1|	S000011907
Oligotropha carboxidovorans OM5	gi|337739247|ref|NC_015684.1|	S001198309
Slackia heliotrinireducens DSM 20476	gi|257062754|ref|NC_013165.1|	S001587880
Pseudomonas aeruginosa PA7	gi|152983466|ref|NC_009656.1|	S000891654
Rhodopseudomonas palustris BisB18	gi|90421528|ref|NC_007925.1|	S000650869
Planctomyces brasiliensis DSM 5305	gi|325106586|ref|NC_015174.1|	S000005131
Halobacterium sp. NRC-1	gi|15789340|ref|NC_002607.1|	S000841829
Kosmotoga olearia TBF 19.5.1	gi|239616411|ref|NC_012785.1|	S001169760
Streptococcus sanguinis SK36	gi|125716887|ref|NC_009009.1|	S000804881
Haemophilus influenzae PittGG	gi|148826757|ref|NC_009567.1|	S000925859
Clostridium kluyveri DSM 555	gi|153952670|ref|NC_009706.1|	S000750333
Thermotoga naphthophila RKU-10	gi|281411444|ref|NC_013642.1|	S000382805
Mycobacterium sp. KMS	gi|119866057|ref|NC_008705.1|	S000435119
Synechocystis sp. PCC 6803	gi|384435229|ref|NC_017277.1|	S000117544
Borrelia duttonii Ly	gi|203283926|ref|NC_011229.1|	S000429020
Desulfotomaculum carboxydivorans CO-1-SRB	gi|333922237|ref|NC_015565.1|	S000597559
Brachyspira murdochii DSM 12563	gi|296125058|ref|NC_014150.1|	S002165406
Salmonella enterica subsp. enterica serovar Paratyphi A str. AKU_12601	gi|197361212|ref|NC_011147.1|	S000528796
Streptococcus thermophilus LMG 18311	gi|55820103|ref|NC_006448.1|	S001188260
Dehalococcoides ethenogenes 195	gi|57233530|ref|NC_002936.3|	S000386912
Brevundimonas subvibrioides ATCC 15264	gi|302381116|ref|NC_014375.1|	S000381862
Bifidobacterium longum subsp. longum JCM 1217	gi|322690193|ref|NC_015067.1|	S000542887
Francisella tularensis subsp. holarctica LVS	gi|89255449|ref|NC_007880.1|	S000352708
Trichodesmium erythraeum IMS101	gi|113473942|ref|NC_008312.1|	S000641899
Bacillus subtilis BSn5	gi|321311376|ref|NC_014976.1|	S002350375
Dehalogenimonas lykanthroporepellens BL-DC-9	gi|300087139|ref|NC_014314.1|	S001240760
Listeria monocytogenes HCC23	gi|217963303|ref|NC_011660.1|	S001239324
Neisseria lactamica 020-06	gi|313667359|ref|NC_014752.1|	S002304454
Alteromonas sp. SN2	gi|333891490|ref|NC_015554.1|	S002193413
Sulfurihydrogenibium azorense Az-Fu1	gi|225847840|ref|NC_012438.1|	S000431601
Rickettsia heilongjiangensis 054	gi|341583222|ref|NC_015866.1|	S000388701
Vibrio cholerae M66-2	gi|227811634|ref|NC_012580.1|	S001350443
Beijerinckia indica subsp. indica ATCC 9039	gi|182677002|ref|NC_010581.1|	S001094591
Pyrobaculum arsenaticum DSM 13514	gi|145590267|ref|NC_009376.1|	S000842295
Alicycliphilus denitrificans K601	gi|330822653|ref|NC_015422.1|	S000114995
Alicycliphilus denitrificans BC	gi|319760738|ref|NC_014910.1|	S002350303
Salmonella enterica subsp. enterica serovar Paratyphi A str. ATCC 9150	gi|56412276|ref|NC_006511.1|	S000528796
Gluconacetobacter diazotrophicus PAl 5	gi|209542188|ref|NC_011365.1|	S000403255
Mobiluncus curtisii ATCC 43063	gi|298345126|ref|NC_014246.1|	S002150903
Mycobacterium abscessus ATCC 19977	gi|169627108|ref|NC_010397.1|	S000429493
Staphylococcus aureus subsp. aureus MRSA252	gi|49482253|ref|NC_002952.2|	S000528546
Calditerrivibrio nitroreducens DSM 19672	gi|313671969|ref|NC_014758.1|	S002304321
Leptospira interrogans serovar Copenhageni str. Fiocruz L1-130	gi|45655914|ref|NC_005823.1|	S000628257
Rickettsia prowazekii str. Madrid E	gi|15603881|ref|NC_000963.1|	S000436058
Brucella suis 1330	gi|56968325|ref|NC_004310.3|	S000369298
Buchnera aphidicola str. APS (Acyrthosiphon pisum)	gi|15616630|ref|NC_002528.1|	S000528281
Rahnella sp. Y9602	gi|322830733|ref|NC_015061.1|	S000690741
Xanthobacter autotrophicus Py2	gi|154243958|ref|NC_009720.1|	S000901945
Pseudoalteromonas haloplanktis TAC125	gi|77361923|ref|NC_007482.1|	S000598383
Methanosarcina barkeri str. Fusaro	gi|73667559|ref|NC_007355.1|	S000581865
Staphylothermus marinus F1	gi|126464913|ref|NC_009033.1|	S000381428
Shewanella amazonensis SB2B	gi|119773142|ref|NC_008700.1|	S000386987
Sulfuricurvum kujiense DSM 16994	gi|313681130|ref|NC_014762.1|	S002304328
Francisella tularensis subsp. mediasiatica FSC147	gi|187930913|ref|NC_010677.1|	S001094562
Pseudomonas entomophila L48	gi|104779316|ref|NC_008027.1|	S000576961
Methanohalobium evestigatum Z-7303	gi|298673978|ref|NC_014253.1|	S000437249
Frankia sp. EAN1pec	gi|158311867|ref|NC_009921.1|	S000942050
Rhodobacter capsulatus SB 1003	gi|294675557|ref|NC_014034.1|	S002165208
Waddlia chondrophila WSU 86-1044	gi|297620246|ref|NC_014225.1|	S002150889
Alkaliphilus metalliredigens QYMF	gi|150387853|ref|NC_009633.1|	S000891554
Bifidobacterium longum subsp. longum BBMN68	gi|312132275|ref|NC_014656.1|	S001610571
Halorubrum lacusprofundi ATCC 49239	gi|222478439|ref|NC_012029.1|	S001292503
Shewanella baltica OS223	gi|217971216|ref|NC_011663.1|	S001239454
Rhizobium etli CFN 42	gi|86355669|ref|NC_007761.1|	S000437446
Desulfomicrobium baculatum DSM 4028	gi|256827818|ref|NC_013173.1|	S000138145
Burkholderia xenovorans LB400	gi|91780071|ref|NC_007953.1|	S000469110
Rickettsia canadensis str. McKiel	gi|157803189|ref|NC_009879.1|	S000942033
Anaplasma marginale str. St. Maries	gi|56416370|ref|NC_004842.2|	S000003446
Bacillus cereus ATCC 14579	gi|30018278|ref|NC_004722.1|	S000015508
Thermosphaera aggregans DSM 11486	gi|296241748|ref|NC_014160.1|	S002165401
Corynebacterium pseudotuberculosis FRC41	gi|300857417|ref|NC_014329.1|	S002236762
Porphyromonas gingivalis ATCC 33277	gi|188993864|ref|NC_010729.1|	S000383069
Sulfurospirillum deleyianum DSM 6946	gi|268678642|ref|NC_013512.1|	S001743402
Chlamydia trachomatis L2c	gi|339625373|ref|NC_015744.1|	S000414104
Cupriavidus necator N-1	gi|339321330|ref|NC_015723.1|	S000001628
Salinispora arenicola CNS-205	gi|159035674|ref|NC_009953.1|	S000942063
Campylobacter jejuni subsp. jejuni 81-176	gi|121612099|ref|NC_008787.1|	S000775684
Riemerella anatipestifer DSM 15868	gi|383484660|ref|NC_017045.1|	S002411672
Lactobacillus plantarum subsp. plantarum ST-III	gi|308179191|ref|NC_014554.1|	S002221628
Streptococcus pyogenes MGAS10750	gi|94993396|ref|NC_008024.1|	S000690607
Salmonella enterica subsp. enterica serovar Newport str. SL254	gi|194442203|ref|NC_011080.1|	S001152301
Chromohalobacter salexigens DSM 3043	gi|92112136|ref|NC_007963.1|	S000653083
Mycobacterium vanbaalenii PYR-1	gi|120401028|ref|NC_008726.1|	S000334571
Geobacter sulfurreducens PCA	gi|39995111|ref|NC_002939.4|	S000437158
Bifidobacterium animalis subsp. lactis AD011	gi|219682499|ref|NC_011835.1|	S001272340
Enterobacter cloacae SCF1	gi|311277332|ref|NC_014618.1|	S002221669
Candidatus Riesia pediculicola USDA	gi|295698239|ref|NC_014109.1|	S002039041
Yersinia pseudotuberculosis IP 32953	gi|51594359|ref|NC_006155.1|	S000528655
Escherichia coli 'BL21-Gold(DE3)pLysS AG'	gi|253771435|ref|NC_012947.1|	S001572956
Pseudomonas stutzeri A1501	gi|146280397|ref|NC_009434.1|	S000388066
Nitrobacter winogradskyi Nb-255	gi|75674199|ref|NC_007406.1|	S000598367
Brucella melitensis ATCC 23457	gi|225851546|ref|NC_012441.1|	S001328227
Polynucleobacter necessarius subsp. asymbioticus QLW-P1DMWA-1	gi|145588189|ref|NC_009379.1|	S000842288
Bifidobacterium longum DJO10A	gi|189438863|ref|NC_010816.1|	S001044226
Methanospirillum hungatei JF-1	gi|88601322|ref|NC_007796.1|	S000645014
Azotobacter vinelandii DJ	gi|226942170|ref|NC_012560.1|	S001350409
Archaeoglobus profundus DSM 5631	gi|284161128|ref|NC_013741.1|	S001872676
Deinococcus deserti VCD115	gi|226354810|ref|NC_012526.1|	S000481081
Dickeya zeae Ech1591	gi|251787652|ref|NC_012912.1|	S001572894
Lactobacillus rhamnosus GG	gi|385826720|ref|NC_017482.1|	S000267615
Deinococcus maricopensis DSM 21211	gi|320332618|ref|NC_014958.1|	S002350323
Bifidobacterium animalis subsp. lactis Bl-04	gi|241190066|ref|NC_012814.1|	S001548813
Leptospira borgpetersenii serovar Hardjo-bovis L550	gi|116329556|ref|NC_008509.1|	S000735319
Cellulophaga lytica DSM 7489	gi|325284916|ref|NC_015167.1|	S002355469
Candidatus Azobacteroides pseudotrichonymphae genomovar. CFP2	gi|212550357|ref|NC_011565.1|	S001198291
Rickettsia rickettsii str. Iowa	gi|319717301|ref|NC_010263.2|	S000979461
Desulfitobacterium hafniense Y51	gi|89892746|ref|NC_007907.1|	S000650830
Thioalkalimicrobium cyclicum ALM1	gi|334143099|ref|NC_015581.1|	S000391693
Brucella suis ATCC 23445	gi|163844199|ref|NC_010167.1|	S000369298
Chlamydophila pneumoniae AR39	gi|58021288|ref|NC_002179.2|	S000642552
Gordonia bronchialis DSM 43247	gi|262200046|ref|NC_013441.1|	S000127613
Thermoanaerobacter sp. X513	gi|307723218|ref|NC_014538.1|	S002221572
Candidatus Blochmannia vafer str. BVAF	gi|365823447|ref|NC_014909.2|	S002350067
Mycoplasma agalactiae PG2	gi|148377268|ref|NC_009497.1|	S000104076
Nocardia farcinica IFM 10152	gi|54021964|ref|NC_006361.1|	S000540327
Thermocrinis albus DSM 14484	gi|289547777|ref|NC_013894.1|	S002165385
Metallosphaera sedula DSM 5348	gi|146302785|ref|NC_009440.1|	S000413696
Gemmatimonas aurantiaca T-27	gi|226225406|ref|NC_012489.1|	S000251887
Bacillus anthracis str. Ames	gi|30260195|ref|NC_003997.3|	S000498363
Borrelia garinii PBi	gi|51598263|ref|NC_006156.1|	S000381321
Methanococcus maripaludis C7	gi|150401930|ref|NC_009637.1|	S000437547
Acidaminococcus fermentans DSM 20731	gi|284047386|ref|NC_013740.1|	S000008814
Pusillimonas sp. T7-7	gi|332283253|ref|NC_015458.1|	S002441667
Alicyclobacillus acidocaldarius subsp. acidocaldarius DSM 446	gi|258510020|ref|NC_013205.1|	S001587979
Burkholderia pseudomallei 668	gi|126438353|ref|NC_009074.1|	S000824323
Clostridium saccharolyticum WM1	gi|302384444|ref|NC_014376.1|	S002287145
Maricaulis maris MCS10	gi|114568554|ref|NC_008347.1|	S000728281
Heliobacterium modesticaldum Ice1	gi|255961476|ref|NC_010337.2|	S000437162
Candidatus Sulcia muelleri CARI	gi|307128504|ref|NC_014499.1|	S000624825
Helicobacter pylori B38	gi|254778738|ref|NC_012973.1|	S001575130
Pseudomonas putida S16	gi|339484941|ref|NC_015733.1|	S000594384
Arcanobacterium haemolyticum DSM 20595	gi|297570613|ref|NC_014218.1|	S002150944
Staphylococcus epidermidis RP62A	gi|57865352|ref|NC_002976.3|	S000375456
Mycoplasma hyopneumoniae 7448	gi|72080342|ref|NC_007332.1|	S000591321
Escherichia coli O55:H7 str. CB9615	gi|291280824|ref|NC_013941.1|	S002039076
Acinetobacter baumannii AB307-0294	gi|215481761|ref|NC_011595.1|	S001239312
Desulfatibacillum alkenivorans AK-01	gi|218777860|ref|NC_011768.1|	S001239527
Spirochaeta caldaria DSM 7334	gi|339498645|ref|NC_015732.1|	S001097410
Bacteroides salanitronis DSM 18170	gi|325297172|ref|NC_015164.1|	S002355457
Mycobacterium sp. Spyr1	gi|315441696|ref|NC_014814.1|	S001014160
Runella slithyformis DSM 19594	gi|338209545|ref|NC_015703.1|	S000016670
Kytococcus sedentarius DSM 20547	gi|256823905|ref|NC_013169.1|	S001587894
Ralstonia pickettii 12D	gi|241661625|ref|NC_012856.1|	S001548888
Pseudomonas fluorescens Pf-5	gi|70728250|ref|NC_004129.6|	S000429754
Yersinia pestis Nepal516	gi|108810166|ref|NC_008149.1|	S000701328
Janthinobacterium sp. Marseille	gi|152979768|ref|NC_009659.1|	S000891470
Marinomonas mediterranea MMB-1	gi|326793322|ref|NC_015276.1|	S002441411
Bacillus thuringiensis BMB171	gi|296500838|ref|NC_014171.1|	S002150860
Intrasporangium calvum DSM 43043	gi|317123177|ref|NC_014830.1|	S000136070
Candidatus Liberibacter solanacearum CLso-ZC1	gi|315121750|ref|NC_014774.1|	S002304338
Acidovorax avenae subsp. avenae ATCC 19860	gi|326314823|ref|NC_015138.1|	S000428515
Dechloromonas aromatica RCB	gi|71905642|ref|NC_007298.1|	S000434660
Hydrogenobacter thermophilus TK-6	gi|384128090|ref|NC_017161.1|	S000128270
Ralstonia pickettii 12J	gi|187925958|ref|NC_010678.1|	S001094740
Acinetobacter baumannii ACICU	gi|184156320|ref|NC_010611.1|	S001044235
Mycoplasma pneumoniae M129	gi|13507739|ref|NC_000912.1|	S000641402
Proteus mirabilis HI4320	gi|197283915|ref|NC_010554.1|	S001152175
Roseobacter denitrificans OCh 114	gi|110677421|ref|NC_008209.1|	S000016668
Croceibacter atlanticus HTCC2559	gi|298206591|ref|NC_014230.1|	S000399055
Photorhabdus luminescens subsp. laumondii TTO1	gi|37524032|ref|NC_005126.1|	S000528568
Staphylococcus aureus subsp. aureus NCTC 8325	gi|88193823|ref|NC_007795.1|	S000645004
Halothermothrix orenii H 168	gi|220930850|ref|NC_011899.1|	S001263524
Tsukamurella paurometabola DSM 20162	gi|296137750|ref|NC_014158.1|	S000008213
Actinobacillus pleuropneumoniae serovar 7 str. AP76	gi|190149269|ref|NC_010939.1|	S001044283
Haloquadratum walsbyi DSM 16790	gi|110666976|ref|NC_008212.1|	S000711226
Clostridium beijerinckii NCIMB 8052	gi|150014892|ref|NC_009617.1|	S000891526
Acinetobacter baumannii ATCC 17978	gi|126640115|ref|NC_009085.1|	S000903245
Francisella philomiragia subsp. philomiragia ATCC 25017	gi|167626225|ref|NC_010336.1|	S000995175
Borrelia burgdorferi ZS7	gi|218249165|ref|NC_011728.1|	S001239445
Saccharopolyspora erythraea NRRL 2338	gi|134096620|ref|NC_009142.1|	S000126948
Mycoplasma mycoides subsp. mycoides SC str. PG1	gi|127763381|ref|NC_005364.2|	S000824279
Candidatus Desulforudis audaxviator MP104C	gi|169830219|ref|NC_010424.1|	S001014380
Jonesia denitrificans DSM 20603	gi|256831255|ref|NC_013174.1|	S000003511
Caldivirga maquilingensis IC-167	gi|159040592|ref|NC_009954.1|	S000469187
Paenibacillus sp. Y412MC10	gi|261403876|ref|NC_013406.1|	S002165247
Cellvibrio gilvus ATCC 13127	gi|336319134|ref|NC_015671.1|	S002166154
Prochlorococcus marinus subsp. marinus str. CCMP1375	gi|33239452|ref|NC_005042.1|	S000023097
Burkholderia glumae BGR1	gi|339717964|ref|NC_012721.2|	S000266946
Bacillus cereus B4264	gi|218230750|ref|NC_011725.1|	S001239336
Desulfovibrio vulgaris str. Hildenborough	gi|46562128|ref|NC_002937.3|	S000623168
Burkholderia gladioli BSR3	gi|330819133|ref|NC_015376.1|	S002441463
Corynebacterium ulcerans BR-AD22	gi|337289620|ref|NC_015683.1|	S000260721
Brucella melitensis biovar Abortus 2308	gi|83268957|ref|NC_007624.1|	S000617642
Lactobacillus johnsonii NCC 533	gi|42518084|ref|NC_005362.1|	S000623136
Thermosipho melanesiensis BI429	gi|150019913|ref|NC_009616.1|	S000017523
Verrucosispora maris AB-18-032	gi|330464883|ref|NC_015434.1|	S002441630
Escherichia coli O111:H- str. 11128	gi|260866153|ref|NC_013364.1|	S001587764
Paenibacillus polymyxa E681	gi|308066838|ref|NC_014483.1|	S002236472
Erysipelothrix rhusiopathiae str. Fujisawa	gi|336065242|ref|NC_015601.1|	S000010116
Clostridium perfringens ATCC 13124	gi|110798562|ref|NC_008261.1|	S000004508
Burkholderia rhizoxinica HKI 454	gi|312794749|ref|NC_014722.1|	S000607716
Streptococcus salivarius CCHSS3	gi|340397867|ref|NC_015760.1|	S000116937
Moorella thermoacetica ATCC 39073	gi|83588874|ref|NC_007644.1|	S000624669
Porphyromonas gingivalis W83	gi|34539880|ref|NC_002950.2|	S000383066
Bacillus anthracis str. Sterne	gi|49183039|ref|NC_005945.1|	S000498258
Bacillus cereus Q1	gi|222093774|ref|NC_011969.1|	S000583876
Candidatus Solibacter usitatus Ellin6076	gi|116619145|ref|NC_008536.1|	S000735467
Flexistipes sinusarabici DSM 4947	gi|336322299|ref|NC_015672.1|	S001910615
Acetohalobium arabaticum DSM 5501	gi|302390797|ref|NC_014378.1|	S000012367
Pseudomonas aeruginosa UCBPP-PA14	gi|116048575|ref|NC_008463.1|	S000735437
Halomicrobium mukohataei DSM 12286	gi|257386085|ref|NC_013202.1|	S001587901
Methanothermobacter marburgensis str. Marburg	gi|304313778|ref|NC_014408.1|	S000428803
Acaryochloris marina MBIC11017	gi|158333233|ref|NC_009925.1|	S000268532
Staphylococcus aureus subsp. aureus MSSA476	gi|49484912|ref|NC_002953.3|	S000528556
Burkholderia cenocepacia J2315	gi|206558403|ref|NC_011000.1|	S001152123
Wolinella succinogenes DSM 1740	gi|34556458|ref|NC_005090.1|	S000024792
Desulfobacterium autotrophicum HRM2	gi|224367124|ref|NC_012108.1|	S001292477
Halothiobacillus neapolitanus c2	gi|261854630|ref|NC_013422.1|	S001611045
Thermococcus kodakarensis KOD1	gi|57639935|ref|NC_006624.1|	S000544863
Chlorobium luteolum DSM 273	gi|78185892|ref|NC_007512.1|	S000610891
Listeria monocytogenes 08-5923	gi|284993440|ref|NC_013768.1|	S001872635
Lacinutrix sp. 5H-3-7-4	gi|336171143|ref|NC_015638.1|	S000735762
Acinetobacter baumannii AB0057	gi|213155370|ref|NC_011586.1|	S001239392
Prochlorococcus marinus str. MIT 9313	gi|33862273|ref|NC_005071.1|	S000428103
Psychrobacter sp. PRwf-1	gi|148651817|ref|NC_009524.1|	S000870941
Salmonella enterica subsp. enterica serovar Choleraesuis str. SC-B67	gi|62178570|ref|NC_006905.1|	S000498238
Burkholderia pseudomallei MSHR346	gi|237810278|ref|NC_012695.1|	S001416122
Klebsiella pneumoniae NTUH-K2044	gi|238892256|ref|NC_012731.1|	S001548732
Helicobacter felis ATCC 49179	gi|332309247|ref|NC_014810.2|	S000375738
Chlamydophila abortus S26/3	gi|62184647|ref|NC_004552.2|	S000438007
Spirosoma linguale DSM 74	gi|284034943|ref|NC_013730.1|	S001872655
Enterococcus faecalis V583	gi|29374661|ref|NC_004668.1|	S000628286
Streptococcus equi subsp. zooepidemicus MGCS10565	gi|195977156|ref|NC_011134.1|	S001152340
Streptococcus pneumoniae Taiwan19F-14	gi|225860012|ref|NC_012469.1|	S001350379
Escherichia coli O157:H7 str. TW14359	gi|254791136|ref|NC_013008.1|	S001572822
Capnocytophaga ochracea DSM 7271	gi|256818848|ref|NC_013162.1|	S001587861
Corynebacterium resistens DSM 45100	gi|336324561|ref|NC_015673.1|	S000565083
Thermotoga lettingae TMO	gi|157362870|ref|NC_009828.1|	S000392200
Thermosediminibacter oceani DSM 16646	gi|302388599|ref|NC_014377.1|	S002221386
Sphingobium chlorophenolicum L-1	gi|334343657|ref|NC_015593.1|	S000005542
Streptococcus agalactiae NEM316	gi|25010075|ref|NC_004368.1|	S000540291
Coxiella burnetii CbuG_Q212	gi|212211668|ref|NC_011527.1|	S001198306
Mesorhizobium opportunistum WSM2075	gi|337264537|ref|NC_015675.1|	S002418581
Coxiella burnetii Dugway 5J108-111	gi|154705721|ref|NC_009727.1|	S000965213
Shewanella baltica OS155	gi|126172257|ref|NC_009052.1|	S000003168
Listeria monocytogenes Clip81459	gi|226222639|ref|NC_012488.1|	S001353098
Photorhabdus asymbiotica subsp. asymbiotica ATCC 43949	gi|253987483|ref|NC_012962.1|	S000018293
Thermus scotoductus SA-01	gi|320449106|ref|NC_014974.1|	S000387166
Exiguobacterium sp. AT1b	gi|229915734|ref|NC_012673.1|	S000626359
Streptococcus suis 98HAH33	gi|146319850|ref|NC_009443.1|	S000858667
Tepidanaerobacter sp. Re1	gi|332798023|ref|NC_015519.1|	S001015151
Nitratiruptor sp. SB155-2	gi|152989753|ref|NC_009662.1|	S000891348
Streptococcus equi subsp. zooepidemicus	gi|225867617|ref|NC_012470.1|	S000263644
Pseudomonas fluorescens SBW25	gi|229587578|ref|NC_012660.1|	S000129383
Borrelia afzelii PKo	gi|384206503|ref|NC_017238.1|	S000407779
Taylorella equigenitalis MCE9	gi|319778189|ref|NC_014914.1|	S002350330
Bacillus clausii KSM-K16	gi|56961782|ref|NC_006582.1|	S000540333
Legionella pneumophila str. Paris	gi|54295983|ref|NC_006368.1|	S000528933
Pseudomonas stutzeri ATCC 17588 = LMG 11199	gi|339492077|ref|NC_015740.1|	S002230258
Mycobacterium bovis BCG str. Pasteur 1173P2	gi|121635883|ref|NC_008769.1|	S000775394
Ketogulonicigenium vulgare Y25	gi|310814533|ref|NC_014625.1|	S002221638
Cryptobacterium curtum DSM 15641	gi|256826460|ref|NC_013170.1|	S001587868
Desulfobulbus propionicus DSM 2032	gi|320352146|ref|NC_014972.1|	S000485873
Escherichia coli O157:H7 str. Sakai	gi|15829254|ref|NC_002695.1|	S000528299
Shigella flexneri 2a str. 2457T	gi|30061571|ref|NC_004741.1|	S000642565
Klebsiella pneumoniae subsp. pneumoniae MGH 78578	gi|152968582|ref|NC_009648.1|	S000891474
Beutenbergia cavernae DSM 12333	gi|229818502|ref|NC_012669.1|	S000010347
Bacillus cereus biovar anthracis str. CI	gi|301051741|ref|NC_014335.1|	S002236564
Desulfovibrio vulgaris str. 'Miyazaki F'	gi|218885109|ref|NC_011769.1|	S001239437
Escherichia coli O26:H11 str. 11368	gi|260853213|ref|NC_013361.1|	S001587736
Sulfurimonas denitrificans DSM 1251	gi|78776201|ref|NC_007575.1|	S000435956
Syntrophus aciditrophicus SB	gi|85857845|ref|NC_007759.1|	S000632737
Campylobacter fetus subsp. fetus 82-40	gi|118474057|ref|NC_008599.1|	S000768665
Methanopyrus kandleri AV19	gi|20093440|ref|NC_003551.1|	S000650511
Meiothermus ruber DSM 1279	gi|291294404|ref|NC_013946.1|	S002039058
Neisseria meningitidis Z2491	gi|15793034|ref|NC_003116.1|	S000540226
Prochlorococcus marinus str. MIT 9515	gi|123965234|ref|NC_008817.1|	S000393023
Chlamydophila pneumoniae CWL029	gi|15617929|ref|NC_000922.1|	S000438243
Aeropyrum pernix K1	gi|118430835|ref|NC_000854.2|	S000413953
Xanthomonas oryzae pv. oryzae KACC10331	gi|58579623|ref|NC_006834.1|	S000497875
Stackebrandtia nassauensis DSM 44728	gi|291297538|ref|NC_013947.1|	S002039069
Lactobacillus acidophilus 30SC	gi|325955721|ref|NC_015214.1|	S002441346
Streptococcus pneumoniae R6	gi|15902044|ref|NC_003098.1|	S000386428
Candidatus Zinderia insecticola CARI	gi|307069503|ref|NC_014497.1|	S002221444
Pseudomonas aeruginosa PAO1	gi|110645304|ref|NC_002516.2|	S000386395
Bacillus selenitireducens MLS10	gi|297582338|ref|NC_014219.1|	S000428344
Brucella ovis ATCC 25840	gi|148558820|ref|NC_009505.1|	S000369316
Acidothermus cellulolyticus 11B	gi|117927211|ref|NC_008578.1|	S000750130
Geobacter sp. FRC-32	gi|222053117|ref|NC_011979.1|	S001240756
Bacillus pumilus SAFR-032	gi|157690798|ref|NC_009848.1|	S000325207
Hyphomonas neptunium ATCC 15444	gi|114797051|ref|NC_008358.1|	S000728210
Acetobacter pasteurianus IFO 3283-01	gi|258541105|ref|NC_013209.1|	S001587787
Nitrosomonas eutropha C91	gi|114330036|ref|NC_008344.1|	S000728285
Acinetobacter baumannii AYE	gi|169794206|ref|NC_010410.1|	S001019543
Francisella tularensis subsp. tularensis SCHU S4	gi|255961454|ref|NC_006570.2|	S000551093
Thermus thermophilus HB8	gi|55979969|ref|NC_006461.1|	S000381199
Streptococcus suis SC84	gi|253750923|ref|NC_012924.1|	S001575113
Streptococcus pneumoniae AP200	gi|307066636|ref|NC_014494.1|	S002221356
Methanoculleus marisnigri JR1	gi|126177952|ref|NC_009051.1|	S000804912
Jannaschia sp. CCS1	gi|89052491|ref|NC_007802.1|	S000650860
Staphylococcus lugdunensis HKU09-01	gi|289549371|ref|NC_013893.1|	S002165269
Francisella tularensis subsp. tularensis FSC198	gi|110669657|ref|NC_008245.1|	S000711500
Prochlorococcus marinus subsp. pastoris str. CCMP1986	gi|33860560|ref|NC_005072.1|	S000386865
Leuconostoc kimchii IMSNU 11154	gi|296110131|ref|NC_014136.1|	S002165240
Shewanella sp. MR-4	gi|113968346|ref|NC_008321.1|	S000386991
Streptococcus dysgalactiae subsp. equisimilis GGS_124	gi|251781468|ref|NC_012891.1|	S001572792
Thermoanaerobacter brockii subsp. finnii Ako-1	gi|320114857|ref|NC_014964.1|	S002350364
Legionella pneumophila str. Lens	gi|54292964|ref|NC_006369.1|	S000528939
Thermoanaerobacterium thermosaccharolyticum DSM 571	gi|304315537|ref|NC_014410.1|	S002221480
Pyrococcus sp. NA2	gi|332157643|ref|NC_015474.1|	S000600393
Ruegeria sp. TM1040	gi|99079841|ref|NC_008044.1|	S000690636
Parvibaculum lavamentivorans DS-1	gi|154250456|ref|NC_009719.1|	S000461692
Pyrococcus abyssi GE5	gi|14518450|ref|NC_000868.1|	S000395988
Desulfovibrio magneticus RS-1	gi|239904639|ref|NC_012796.1|	S000413803
Lactococcus lactis subsp. cremoris MG1363	gi|125622882|ref|NC_009004.1|	S000804586
Thiomicrospira crunogena XCL-2	gi|118139508|ref|NC_007520.2|	S000428335
Candidatus Sulcia muelleri DMIN	gi|293977746|ref|NC_014004.1|	S002032640
Legionella pneumophila 2300/99 Alcoy	gi|296105497|ref|NC_014125.1|	S001152721
Polaromonas naphthalenivorans CJ2	gi|121602919|ref|NC_008781.1|	S000399364
Bacillus subtilis subsp. spizizenii str. W23	gi|305672698|ref|NC_014479.1|	S002221498
Escherichia coli O103:H2 str. 12009	gi|260842239|ref|NC_013353.1|	S001587750
Flavobacterium johnsoniae UW101	gi|146297766|ref|NC_009441.1|	S000858710
Mycoplasma bovis Hubei-1	gi|339320528|ref|NC_015725.1|	S000105057
Marivirga tractuosa DSM 4126	gi|313674129|ref|NC_014759.1|	S002304325
Thermodesulfobium narugense DSM 14796	gi|332294861|ref|NC_015499.1|	S000384714
Yersinia pestis Z176003	gi|294502110|ref|NC_014029.1|	S002165218
Serratia sp. AS12	gi|333924895|ref|NC_015566.1|	S001293220
Mycobacterium avium 104	gi|118462219|ref|NC_008595.1|	S000004552
Staphylococcus aureus subsp. aureus USA300_TCH1516	gi|161508266|ref|NC_010079.1|	S000965202
Nitrosospira multiformis ATCC 25196	gi|82701135|ref|NC_007614.1|	S000384492
Burkholderia ambifaria MC40-6	gi|172064800|ref|NC_010557.1|	S001094616
Haemophilus parasuis SH0165	gi|219870279|ref|NC_011852.1|	S001272344
Methanosarcina mazei Go1	gi|21226102|ref|NC_003901.1|	S000414746
Lactobacillus fermentum IFO 3956	gi|184154476|ref|NC_010610.1|	S001094471
Ureaplasma parvum serovar 3 str. ATCC 27815	gi|170761847|ref|NC_010503.1|	S001019519
Wolbachia endosymbiont strain TRS of Brugia malayi	gi|58584261|ref|NC_006833.1|	S000628384
Methanosphaerula palustris E1-9c	gi|219850687|ref|NC_011832.1|	S000943039
Melissococcus plutonius ATCC 35311	gi|332685534|ref|NC_015516.1|	S000478677
Amycolicicoccus subflavus DQS3-9A1	gi|333917679|ref|NC_015564.1|	S000860500
Polynucleobacter necessarius subsp. necessarius STIR1	gi|171462832|ref|NC_010531.1|	S001094578
Thermoplasma volcanium GSS1	gi|13540831|ref|NC_002689.2|	S000391948
Anaeromyxobacter dehalogenans 2CP-C	gi|86156430|ref|NC_007760.1|	S000392793
Chlorobium phaeobacteroides DSM 266	gi|119355857|ref|NC_008639.1|	S000768678
Thermoproteus uzoniensis 768-20	gi|327309922|ref|NC_015315.1|	S002441456
Leptospira biflexa serovar Patoc strain 'Patoc 1 (Paris)'	gi|183219427|ref|NC_010602.1|	S000995087
Lactobacillus salivarius UCC118	gi|90960990|ref|NC_007929.1|	S000653050
Escherichia coli SE11	gi|209917191|ref|NC_011415.1|	S001198277
Spirochaeta sp. Buddy	gi|325969849|ref|NC_015152.1|	S000392256
Staphylococcus aureus subsp. aureus JH9	gi|148266447|ref|NC_009487.1|	S000858733
Bacillus cereus ATCC 10987	gi|42779081|ref|NC_003909.8|	S000139788
Eubacterium rectale ATCC 33656	gi|238922432|ref|NC_012781.1|	S001548766
Geodermatophilus obscurus DSM 43160	gi|284988629|ref|NC_013757.1|	S000007769
Xenorhabdus nematophila ATCC 19061	gi|300721089|ref|NC_014228.1|	S000413913
Ehrlichia ruminantium str. Welgevonden	gi|57238731|ref|NC_005295.2|	S000528945
Anaerolinea thermophila UNI-1	gi|320159410|ref|NC_014960.1|	S000383421
Ehrlichia ruminantium str. Gardel	gi|58616727|ref|NC_006831.1|	S000528949
Prochlorococcus marinus str. NATL2A	gi|162958048|ref|NC_007335.2|	S000386866
Pyrobaculum calidifontis JCM 11548	gi|126458628|ref|NC_009073.1|	S000824289
Klebsiella pneumoniae 342	gi|206575712|ref|NC_011283.1|	S002234274
Nocardiopsis dassonvillei subsp. dassonvillei DSM 43111	gi|297558985|ref|NC_014210.1|	S002150930
Rhodococcus jostii RHA1	gi|111017022|ref|NC_008268.1|	S000721530
Porphyromonas asaccharolytica DSM 20707	gi|332299201|ref|NC_015501.1|	S002441691
Haemophilus influenzae 86-028NP	gi|162960935|ref|NC_007146.2|	S000925804
Klebsiella variicola At-22	gi|288932888|ref|NC_013850.1|	S002165328
Gardnerella vaginalis 409-05	gi|283782520|ref|NC_013721.1|	S001872670
Clostridium tetani E88	gi|28209834|ref|NC_004557.1|	S000628225
Ralstonia solanacearum CFBP2957	gi|300702374|ref|NC_014307.1|	S002222757
Staphylococcus aureus subsp. aureus str. Newman	gi|151220212|ref|NC_009641.1|	S000891360
Salmonella bongori NCTC 12419	gi|339998036|ref|NC_015761.1|	S000427858
Haloferax volcanii DS2	gi|292654178|ref|NC_013967.1|	S002039110
Blattabacterium sp. (Periplaneta americana) str. BPLAN	gi|295656029|ref|NC_013418.2|	S002039045
Geobacillus thermoglucosidasius C56-YS93	gi|336233546|ref|NC_015660.1|	S000641346
Lactobacillus gasseri ATCC 33323	gi|116628683|ref|NC_008530.1|	S000008742
Shewanella putrefaciens CN-32	gi|146291111|ref|NC_009438.1|	S000001520
Shewanella frigidimarina NCIMB 400	gi|114561188|ref|NC_008345.1|	S000002407
Pyrococcus yayanosii CH1	gi|337283511|ref|NC_015680.1|	S001044886
Prochlorococcus marinus str. MIT 9303	gi|124021714|ref|NC_008820.1|	S000386868
Burkholderia multivorans ATCC 17616	gi|161519706|ref|NC_010086.1|	S000127492
Ruminococcus albus 7	gi|317054731|ref|NC_014833.1|	S000002766
Neorickettsia risticii str. Illinois	gi|254796400|ref|NC_013009.1|	S001572836
Yersinia pestis Pestoides F	gi|145597324|ref|NC_009381.1|	S000842310
Vibrio harveyi ATCC BAA-1116	gi|156972381|ref|NC_009783.1|	S000925896
Arcobacter nitrofigilis DSM 7299	gi|296271545|ref|NC_014166.1|	S002165475
Yersinia pseudotuberculosis IP 31758	gi|153946813|ref|NC_009708.1|	S000891512
Haliangium ochraceum DSM 14365	gi|262193326|ref|NC_013440.1|	S001743373
Pseudomonas fulva 12-X	gi|333898208|ref|NC_015556.1|	S000005899
Mycobacterium leprae TN	gi|15826865|ref|NC_002677.1|	S000540237
Candidatus Phytoplasma mali	gi|194246403|ref|NC_011047.1|	S000632183
Candidatus Ruthia magnifica str. Cm (Calyptogena magnifica)	gi|118602060|ref|NC_008610.1|	S000768672
Mycobacterium africanum GM041182	gi|339630083|ref|NC_015758.1|	S000002735
Escherichia coli B str. REL606	gi|254160123|ref|NC_012967.1|	S001572802
Parabacteroides distasonis ATCC 8503	gi|150006674|ref|NC_009615.1|	S000891456
Bifidobacterium longum subsp. infantis 157F	gi|322688191|ref|NC_015052.1|	S002350003
Mycobacterium avium subsp. paratuberculosis K-10	gi|41406098|ref|NC_002944.2|	S000004552
Bacillus licheniformis ATCC 14580	gi|52783855|ref|NC_006322.1|	S000498349
Lactobacillus reuteri DSM 20016	gi|148543243|ref|NC_009513.1|	S000014648
Buchnera aphidicola str. 5A (Acyrthosiphon pisum)	gi|219681389|ref|NC_011833.1|	S001272338
Treponema succinifaciens DSM 2489	gi|328946930|ref|NC_015385.1|	S002441592
Anaplasma marginale str. Florida	gi|222474741|ref|NC_012026.1|	S001292476
Clavibacter michiganensis subsp. sepedonicus	gi|170780462|ref|NC_010407.1|	S000749962
Bacillus thuringiensis serovar konkukian str. 97-27	gi|49476684|ref|NC_005957.1|	S000498399
Erythrobacter litoralis HTCC2594	gi|85372828|ref|NC_007722.1|	S000632734
Pantoea sp. At-9b	gi|317046238|ref|NC_014837.1|	S002350240
Microbacterium testaceum StLB037	gi|323356448|ref|NC_015125.1|	S001291870
Clostridium botulinum B1 str. Okra	gi|170754211|ref|NC_010516.1|	S001014392
Methanosaeta concilii GP6	gi|330506319|ref|NC_015416.1|	S000414732
Methanococcus vannielii SB	gi|150398760|ref|NC_009634.1|	S000401565
Dickeya dadantii 3937	gi|307128764|ref|NC_014500.1|	S002236689
Shewanella pealeana ATCC 700345	gi|157959830|ref|NC_009901.1|	S000942069
Campylobacter jejuni subsp. jejuni ICDCCJ07001	gi|315123616|ref|NC_014802.1|	S002304286
Chlamydophila caviae GPIC	gi|29839769|ref|NC_003361.3|	S000438009
Candidatus Hodgkinia cicadicola Dsem	gi|253795547|ref|NC_012960.1|	S001572820
Helicobacter pylori 26695	gi|15644634|ref|NC_000915.1|	S000628075
Rhodopseudomonas palustris CGA009	gi|39933080|ref|NC_005296.1|	S000528601
Escherichia coli O127:H6 str. E2348/69	gi|215485161|ref|NC_011601.1|	S001244342
Brevibacillus brevis NBRC 100599	gi|226309587|ref|NC_012491.1|	S001350282
Roseobacter litoralis Och 149	gi|339501577|ref|NC_015730.1|	S000012007
Mycoplasma penetrans HF-2	gi|26553452|ref|NC_004432.1|	S000528386
Lactobacillus delbrueckii subsp. bulgaricus ATCC 11842	gi|104773257|ref|NC_008054.1|	S000122094
Brachybacterium faecium DSM 4810	gi|257067223|ref|NC_013172.1|	S000001940
Helicobacter pylori J99	gi|15611071|ref|NC_000921.1|	S000005255
Anaerococcus prevotii DSM 20548	gi|257065520|ref|NC_013171.1|	S001587928
Cellulomonas flavigena DSM 20109	gi|296127869|ref|NC_014151.1|	S000021667
Methanococcus voltae A3	gi|297618528|ref|NC_014222.1|	S000437546
Dictyoglomus thermophilum H-6-12	gi|206900094|ref|NC_011297.1|	S001187398
Thermofilum pendens Hrk 5	gi|119718918|ref|NC_008698.1|	S000768684
Herpetosiphon aurantiacus DSM 785	gi|159896533|ref|NC_009972.1|	S000965246
Nanoarchaeum equitans Kin4-M	gi|38349555|ref|NC_005213.1|	S000433441
Carboxydothermus hydrogenoformans Z-2901	gi|78042616|ref|NC_007503.1|	S000610930
Pyrobaculum aerophilum str. IM2	gi|18311643|ref|NC_003364.1|	S001328151
Dictyoglomus turgidum DSM 6724	gi|217966449|ref|NC_011661.1|	S001239450
Azorhizobium caulinodans ORS 571	gi|158421624|ref|NC_009937.1|	S000040398
Capnocytophaga canimorsus Cc5	gi|340620779|ref|NC_015846.1|	S001418898
Coprothermobacter proteolyticus DSM 5265	gi|206895078|ref|NC_011295.1|	S001187395
Acidithiobacillus ferrooxidans ATCC 53993	gi|198282148|ref|NC_011206.1|	S001168738
Halorhabdus utahensis DSM 12940	gi|257051090|ref|NC_013158.1|	S001587898
Borrelia turicatae 91E135	gi|119952806|ref|NC_008710.1|	S000594572
Escherichia coli SMS-3-5	gi|170679574|ref|NC_010498.1|	S001014506
Rhodococcus opacus B4	gi|226359415|ref|NC_012522.1|	S001350327
Alkaliphilus oremlandii OhILAs	gi|158319059|ref|NC_009922.1|	S000750251
Shewanella loihica PV-4	gi|127510935|ref|NC_009092.1|	S000646143
Wolbachia endosymbiont of Drosophila melanogaster	gi|42519920|ref|NC_002978.6|	S000628383
Clostridium botulinum Ba4 str. 657	gi|237793320|ref|NC_012658.1|	S001416080
Halorhodospira halophila SL1	gi|121996810|ref|NC_008789.1|	S000775703
Ammonifex degensii KC4	gi|260891930|ref|NC_013385.1|	S000437500
Candidatus Sulcia muelleri GWSS	gi|161833634|ref|NC_010118.1|	S000624839
Oenococcus oeni PSU-1	gi|116490126|ref|NC_008528.1|	S000735333
Francisella tularensis subsp. tularensis WY96-3418	gi|134301169|ref|NC_009257.1|	S000842220
Geobacter metallireducens GS-15	gi|78221228|ref|NC_007517.1|	S000414324
Micrococcus luteus NCTC 2665	gi|239916571|ref|NC_012803.1|	S001548856
Escherichia coli APEC O1	gi|117622295|ref|NC_008563.1|	S002350723
Helicobacter pylori P12	gi|210134201|ref|NC_011498.1|	S000893475
Sanguibacter keddieii DSM 10542	gi|269793358|ref|NC_013521.1|	S001743413
Prosthecochloris aestuarii DSM 271	gi|194332853|ref|NC_011059.1|	S001152280
Salmonella enterica subsp. enterica serovar Schwarzengrund str. CVM19633	gi|194733902|ref|NC_011094.1|	S001152331
Prevotella melaninogenica ATCC 25845	gi|302344773|ref|NC_014370.1|	S000546840
Azospirillum sp. B510	gi|288956841|ref|NC_013854.1|	S000009820
Ureaplasma urealyticum serovar 10 str. ATCC 33699	gi|209553988|ref|NC_011374.1|	S001187422
Methanosaeta thermophila PT	gi|116753325|ref|NC_008553.1|	S000384494
Zunongwangia profunda SM-A87	gi|295131884|ref|NC_014041.1|	S002165230
Psychromonas ingrahamii 37	gi|119943794|ref|NC_008709.1|	S000438408
Streptococcus suis BM407	gi|253754647|ref|NC_012926.1|	S001575121
Sphingobacterium sp. 21	gi|326797444|ref|NC_015277.1|	S002166566
Mycoplasma capricolum subsp. capricolum ATCC 27343	gi|83319253|ref|NC_007633.1|	S000624647
Deinococcus geothermalis DSM 11300	gi|94984109|ref|NC_008025.1|	S000690627
Bradyrhizobium japonicum USDA 110	gi|27375111|ref|NC_004463.1|	S000392355
Leuconostoc mesenteroides subsp. mesenteroides ATCC 8293	gi|116617174|ref|NC_008531.1|	S000335053
Thermanaerovibrio acidaminovorans DSM 6589	gi|269791619|ref|NC_013522.1|	S001743408
Cupriavidus taiwanensis LMG 19424	gi|188591847|ref|NC_010530.1|	S001094793
Desulfotomaculum ruminis DSM 2154	gi|334338613|ref|NC_015589.1|	S000011583
Chloroherpeton thalassium ATCC 35110	gi|193213720|ref|NC_011026.1|	S001152269
Yersinia pseudotuberculosis PB1/+	gi|186893344|ref|NC_010634.1|	S000390570
Lactobacillus delbrueckii subsp. bulgaricus ND02	gi|313122775|ref|NC_014727.1|	S002411647
Streptomyces griseus subsp. griseus NBRC 13350	gi|182433793|ref|NC_010572.1|	S000000643
Leptospira biflexa serovar Patoc strain 'Patoc 1 (Ames)'	gi|189912848|ref|NC_010845.1|	S000995087
Rickettsia rickettsii str. 'Sheila Smith'	gi|157827862|ref|NC_009882.1|	S000942061
Sphaerobacter thermophilus DSM 20745	gi|269836033|ref|NC_013523.1|	S000145622
Selenomonas sputigena ATCC 35185	gi|330837866|ref|NC_015437.1|	S000390719
Bacillus amyloliquefaciens DSM 7	gi|308171891|ref|NC_014551.1|	S000434942
Acidianus hospitalis W1	gi|332795693|ref|NC_015518.1|	S002441298
Yersinia pestis biovar Microtus str. 91001	gi|45439865|ref|NC_005810.1|	S000721369
Candidatus Pelagibacter sp. IMCC9063	gi|330812975|ref|NC_015380.1|	S002441273
Erwinia amylovora CFBP1430	gi|292486492|ref|NC_013961.1|	S002032913
Dinoroseobacter shibae DFL 12	gi|159042556|ref|NC_009952.1|	S000543935
Methanothermus fervidus DSM 2088	gi|312136230|ref|NC_014658.1|	S002221709
Planctomyces limnophilus DSM 3776	gi|296120274|ref|NC_014148.1|	S002165236
Corynebacterium variabile DSM 44702	gi|340792956|ref|NC_015859.1|	S000003096
Nitrosopumilus maritimus SCM1	gi|161527512|ref|NC_010085.1|	S000599459
Mycoplasma agalactiae	gi|291319937|ref|NC_013948.1|	S000104076
Vibrio vulnificus MO6-24/O	gi|320157827|ref|NC_014966.1|	S002350393
Caldicellulosiruptor saccharolyticus DSM 8903	gi|146295085|ref|NC_009437.1|	S000842331
Salmonella enterica subsp. enterica serovar Heidelberg str. SL476	gi|194447306|ref|NC_011083.1|	S001152314
Alteromonas macleodii str. 'Deep ecotype'	gi|332139409|ref|NC_011138.2|	S002441126
Rhodothermus marinus DSM 4252	gi|268315578|ref|NC_013501.1|	S000129434
Sphingobium japonicum UT26S	gi|294146429|ref|NC_014013.1|	S002038992
Pectobacterium wasabiae WPP163	gi|261819370|ref|NC_013421.1|	S001153170
Campylobacter jejuni subsp. jejuni 81116	gi|157414322|ref|NC_009839.1|	S000925955
Sulfolobus solfataricus P2	gi|15896971|ref|NC_002754.1|	S000414682
Sulfolobus islandicus L.S.2.15	gi|227829020|ref|NC_012589.1|	S001350480
Mycobacterium bovis BCG str. Tokyo 172	gi|224988383|ref|NC_012207.1|	S001350324
Acidithiobacillus caldus SM-1	gi|340780744|ref|NC_015850.1|	S000006108
Methylobacterium extorquens AM1	gi|240136783|ref|NC_012808.1|	S001548803
Mycobacterium tuberculosis F11	gi|148821191|ref|NC_009565.1|	S000806502
Clostridium acetobutylicum ATCC 824	gi|15893298|ref|NC_003030.1|	S000437209
Lactococcus lactis subsp. lactis KF147	gi|281490498|ref|NC_013656.1|	S000966117
Akkermansia muciniphila ATCC BAA-835	gi|187734516|ref|NC_010655.1|	S001094746
Xanthomonas campestris pv. campestris str. B100	gi|188989396|ref|NC_010688.1|	S000388828
Methylibium petroleiphilum PM1	gi|124265193|ref|NC_008825.1|	S000388643
Pseudomonas putida GB-1	gi|167031021|ref|NC_010322.1|	S000995119
Salmonella enterica subsp. enterica serovar Gallinarum str. 287/91	gi|205351346|ref|NC_011274.1|	S000690924
Lactobacillus crispatus ST1	gi|295691862|ref|NC_014106.1|	S002157028
Dehalococcoides sp. VS	gi|270307451|ref|NC_013552.1|	S001793064
Methanosphaera stadtmanae DSM 3091	gi|84488831|ref|NC_007681.1|	S000632726
Nitrosomonas sp. AL212	gi|325980881|ref|NC_015222.1|	S000381618
Bacillus amyloliquefaciens FZB42	gi|154684518|ref|NC_009725.1|	S000434938
Bacillus anthracis str. A0248	gi|229599883|ref|NC_012659.1|	S001416142
Thermus thermophilus HB27	gi|46198308|ref|NC_005835.1|	S000623148
Rickettsia bellii RML369-C	gi|91204815|ref|NC_007940.1|	S000653045
Pseudomonas syringae pv. tomato str. DC3000	gi|28867243|ref|NC_004578.1|	S000498035
Bifidobacterium longum subsp. infantis ATCC 15697	gi|213690928|ref|NC_011593.1|	S000026558
Pseudomonas putida KT2440	gi|26986745|ref|NC_002947.3|	S000628202
Streptococcus pneumoniae Hungary19A-6	gi|169832377|ref|NC_010380.1|	S001014384
Halalkalicoccus jeotgali B3	gi|300709370|ref|NC_014297.1|	S000769047
Sulfurimonas autotrophica DSM 16294	gi|307719921|ref|NC_014506.1|	S002221522
Cronobacter turicensis z3032	gi|325295716|ref|NC_013282.2|	S000842718
Sphingomonas wittichii RW1	gi|148552929|ref|NC_009511.1|	S000870908
Staphylococcus aureus subsp. aureus Mu3	gi|156978331|ref|NC_009782.1|	S000925787
Campylobacter hominis ATCC BAA-381	gi|154147866|ref|NC_009714.1|	S000891769
Desulfurivibrio alkaliphilus AHT2	gi|297567992|ref|NC_014216.1|	S000824852
Mesorhizobium loti MAFF303099	gi|57165207|ref|NC_002678.2|	S000528320
'Nostoc azollae' 0708	gi|298489614|ref|NC_014248.1|	S002151012
Cyanothece sp. PCC 8801	gi|218244892|ref|NC_011726.1|	S000390910
Anaplasma centrale str. Israel	gi|269958255|ref|NC_013532.1|	S001743347
Rhizobium etli CIAT 652	gi|190889639|ref|NC_010994.1|	S001044273
Rhodopseudomonas palustris TIE-1	gi|192288433|ref|NC_011004.1|	S000575142
Vibrio parahaemolyticus RIMD 2210633	gi|28896774|ref|NC_004603.1|	S000528415
Salmonella enterica subsp. enterica serovar Enteritidis str. P125109	gi|207855516|ref|NC_011294.1|	S001168718
Ethanoligenens harbinense YUAN-3	gi|317131008|ref|NC_014828.1|	S000374671
Mycoplasma conjunctivae HRC/581	gi|240047135|ref|NC_012806.1|	S001550384
Rhodococcus erythropolis PR4	gi|226303489|ref|NC_012490.1|	S001350312
Streptococcus agalactiae A909	gi|76786714|ref|NC_007432.1|	S000598353
Asticcacaulis excentricus CB 48	gi|315499382|ref|NC_014817.1|	S002350186
Corynebacterium jeikeium K411	gi|68535062|ref|NC_007164.1|	S000581872
Caldicellulosiruptor bescii DSM 6725	gi|222528057|ref|NC_012034.1|	S001292519
Shewanella oneidensis MR-1	gi|24371600|ref|NC_004347.1|	S000386990
Carnobacterium sp. 17-4	gi|328956382|ref|NC_015391.1|	S000530772
Campylobacter jejuni subsp. jejuni NCTC 11168	gi|15791399|ref|NC_002163.1|	S000037010
Vibrio vulnificus CMCP6	gi|326424156|ref|NC_004460.2|	S002349968
Hydrogenobaculum sp. Y04AAS1	gi|195952380|ref|NC_011126.1|	S000728046
Gluconobacter oxydans 621H	gi|58038491|ref|NC_006677.1|	S000528749
Thermodesulfobacterium sp. OPB45	gi|337287573|ref|NC_015682.1|	S000010882
Neisseria meningitidis 053442	gi|161869018|ref|NC_010120.1|	S000965185
Rickettsia felis URRWXCal2	gi|67458392|ref|NC_007109.1|	S000581773
Eubacterium limosum KIST612	gi|365823354|ref|NC_014624.2|	S000438224
Burkholderia mallei SAVP1	gi|121596444|ref|NC_008784.1|	S000775663
Shewanella sediminis HAW-EB3	gi|157373141|ref|NC_009831.1|	S000573255
Neisseria gonorrhoeae NCCP11945	gi|194097589|ref|NC_011035.1|	S001152253
Leuconostoc sp. C2	gi|339490182|ref|NC_015734.1|	S002152926
Thermovibrio ammonificans HB-1	gi|319788982|ref|NC_014926.1|	S000404896
Bdellovibrio bacteriovorus HD100	gi|42521650|ref|NC_005363.1|	S000013516
Archaeoglobus fulgidus DSM 4304	gi|11497621|ref|NC_000917.1|	S000628099
Acinetobacter sp. ADP1	gi|50083297|ref|NC_005966.1|	S000368273
Corynebacterium urealyticum DSM 7109	gi|172039680|ref|NC_010545.1|	S000260872
Methanobrevibacter ruminantium M1	gi|288559258|ref|NC_013790.1|	S000401556
Aeromonas hydrophila subsp. hydrophila ATCC 7966	gi|117617447|ref|NC_008570.1|	S000016358
Myxococcus fulvus HW-1	gi|338529680|ref|NC_015711.1|	S000391847
Xanthomonas albilineans GPE PC73	gi|285016821|ref|NC_013722.1|	S001794060
Prochlorococcus marinus str. AS9601	gi|123967536|ref|NC_008816.1|	S000393025
Corynebacterium glutamicum ATCC 13032	gi|62388892|ref|NC_006958.1|	S000391375
Methylobacillus flagellatus KT	gi|91774356|ref|NC_007947.1|	S000625484
Novosphingobium sp. PP1Y	gi|334139601|ref|NC_015580.1|	S001795919
Nautilia profundicola AmH	gi|224372070|ref|NC_012115.1|	S001292489
Bacillus weihenstephanensis KBAB4	gi|163938013|ref|NC_010184.1|	S000979462
Pseudonocardia dioxanivorans CB1190	gi|331693899|ref|NC_015312.1|	S000501392
Streptomyces scabiei 87.22	gi|290954631|ref|NC_013929.1|	S001611606
Yersinia pestis Antiqua	gi|108805998|ref|NC_008150.1|	S000701349
Coxiella burnetii RSA 493	gi|77358712|ref|NC_002971.3|	S000569972
Campylobacter lari RM2100	gi|222823046|ref|NC_012039.1|	S001292469
Salmonella enterica subsp. enterica serovar Agona str. SL483	gi|197247352|ref|NC_011149.1|	S001152362
Deferribacter desulfuricans SSM1	gi|291278433|ref|NC_013939.1|	S000133896
Weissella koreensis KACC 15510	gi|339633914|ref|NC_015759.1|	S002034457
Ruegeria pomeroyi DSS-3	gi|56694928|ref|NC_003911.11|	S000528822
Mycobacterium sp. JLS	gi|126432613|ref|NC_009077.1|	S000392866
Xanthomonas campestris pv. campestris str. ATCC 33913	gi|21229478|ref|NC_003902.1|	S000539138
Cellulomonas fimi ATCC 484	gi|332668532|ref|NC_015514.1|	S002441671
Wigglesworthia glossinidia endosymbiont of Glossina brevipalpis	gi|32490749|ref|NC_004344.2|	S000414686
Streptococcus pyogenes MGAS10394	gi|50913346|ref|NC_006086.1|	S000528736
Bartonella tribocorum CIP 105476	gi|163867306|ref|NC_010161.1|	S000964708
Streptococcus gordonii str. Challis substr. CH1	gi|157149651|ref|NC_009785.1|	S000925880
Rhodopseudomonas palustris BisA53	gi|115522030|ref|NC_008435.1|	S000735463
Shigella sonnei Ss046	gi|74310614|ref|NC_007384.1|	S000598287
Staphylococcus haemolyticus JCSC1435	gi|70725001|ref|NC_007168.1|	S000571641
Nitrosococcus oceani ATCC 19707	gi|77163561|ref|NC_007484.1|	S000375602
Escherichia coli HS	gi|157159467|ref|NC_009800.1|	S000626601
Herminiimonas arsenicoxydans	gi|134093294|ref|NC_009138.1|	S000453533
Sulfolobus islandicus Y.G.57.14	gi|229577818|ref|NC_012622.1|	S001416119
Ralstonia solanacearum GMI1000	gi|17544719|ref|NC_003295.1|	S000540283
Synechococcus sp. JA-3-3Ab	gi|86604733|ref|NC_007775.1|	S000596641
Acidovorax sp. JS42	gi|121592436|ref|NC_008782.1|	S000403226
Acidiphilium multivorum AIU301	gi|326402148|ref|NC_015186.1|	S002355161
Frankia sp. CcI3	gi|86738724|ref|NC_007777.1|	S000644995
Granulibacter bethesdensis CGDNIH1	gi|114326664|ref|NC_008343.1|	S000610642
Lactobacillus helveticus DPC 4571	gi|161506634|ref|NC_010080.1|	S000965193
Teredinibacter turnerae T7901	gi|254784273|ref|NC_012997.1|	S001098251
Enterobacter sp. 638	gi|146309667|ref|NC_009436.1|	S000842287
Shewanella piezotolerans WP3	gi|212632911|ref|NC_011566.1|	S000351860
Flavobacteriaceae bacterium 3519-10	gi|255534169|ref|NC_013062.1|	S001044952
Robiginitalea biformata HTCC2501	gi|260060589|ref|NC_013222.1|	S000368745
Clostridium botulinum A3 str. Loch Maree	gi|170758191|ref|NC_010520.1|	S001014484
Geobacter sp. M18	gi|322417545|ref|NC_014973.1|	S000859783
Sulfolobus islandicus Y.N.15.51	gi|229580722|ref|NC_012623.1|	S001416120
Staphylococcus aureus subsp. aureus ED98	gi|269201690|ref|NC_013450.1|	S001743359
Escherichia coli IAI39	gi|218698419|ref|NC_011750.1|	S001239615
Colwellia psychrerythraea 34H	gi|71277742|ref|NC_003910.7|	S000392990
Bifidobacterium bifidum S17	gi|310286520|ref|NC_014616.1|	S002221621
Methanococcus maripaludis S2	gi|45357563|ref|NC_005791.1|	S000528695
Bacteroides vulgatus ATCC 8482	gi|150002608|ref|NC_009614.1|	S000891443
Clostridium sp. SY8519	gi|339441064|ref|NC_015737.1|	S001155688
Caldicellulosiruptor owensensis OL	gi|312134082|ref|NC_014657.1|	S000438493
Helicobacter bizzozeronii CIII-1	gi|336452232|ref|NC_015674.1|	S001793570
Lactobacillus reuteri SD2112	gi|338202359|ref|NC_015697.1|	S000014648
Citrobacter rodentium ICC168	gi|283783779|ref|NC_013716.1|	S001793986
Thioalkalivibrio sp. K90mix	gi|289207187|ref|NC_013889.1|	S001187844
Aliivibrio salmonicida LFI1238	gi|209808847|ref|NC_011313.1|	S001189428
Mycoplasma mobile 163K	gi|47458835|ref|NC_006908.1|	S000498321
Cupriavidus metallidurans CH34	gi|94308945|ref|NC_007973.1|	S000003158
Aromatoleum aromaticum EbN1	gi|56475432|ref|NC_006513.1|	S000528908
Brachyspira hyodysenteriae WA1	gi|225618950|ref|NC_012225.1|	S001328223
Parvularcula bermudensis HTCC2503	gi|304319677|ref|NC_014414.1|	S000432339
Eggerthella sp. YY7918	gi|339443684|ref|NC_015738.1|	S000994797
Rhodomicrobium vannielii ATCC 17100	gi|312112794|ref|NC_014664.1|	S002221741
Bacteroides helcogenes P 36-108	gi|319899888|ref|NC_014933.1|	S002350113
Alkalilimnicola ehrlichii MLHE-1	gi|114319166|ref|NC_008340.1|	S000393265
Desulfovibrio desulfuricans subsp. desulfuricans str. ATCC 27774	gi|220903286|ref|NC_011883.1|	S001263592
Bordetella pertussis Tohama I	gi|33591275|ref|NC_002929.2|	S000388053
Pedobacter heparinus DSM 2366	gi|255529916|ref|NC_013061.1|	S000008354
Kineococcus radiotolerans SRS30216	gi|255961475|ref|NC_009664.2|	S000390051
Xylella fastidiosa Temecula1	gi|28197945|ref|NC_004556.1|	S000623130
Methanothermococcus okinawensis IH1	gi|336121001|ref|NC_015636.1|	S000383911
Lactobacillus plantarum JDM1	gi|254555169|ref|NC_012984.1|	S001572866
Fluviicola taffensis DSM 16823	gi|327402011|ref|NC_015321.1|	S002441300
Coriobacterium glomerans PW2	gi|328954613|ref|NC_015389.1|	S002441581
Haemophilus ducreyi 35000HP	gi|33151282|ref|NC_002940.2|	S000628346
Thermobifida fusca YX	gi|72160406|ref|NC_007333.1|	S000581835
Serratia sp. AS9	gi|333929848|ref|NC_015567.1|	S001293220
Chlorobium phaeovibrioides DSM 265	gi|145218822|ref|NC_009337.1|	S000842218
Aeromonas veronii B565	gi|330827700|ref|NC_015424.1|	S002441481
Mesoplasma florum L1	gi|50364815|ref|NC_006055.1|	S000390947
Clostridium difficile 630	gi|126697566|ref|NC_009089.1|	S002441039
Borrelia recurrentis A1	gi|203287471|ref|NC_011244.1|	S000429015
Corynebacterium glutamicum R	gi|145294042|ref|NC_009342.1|	S000013057
Pelotomaculum thermopropionicum SI	gi|147676335|ref|NC_009454.1|	S000383099
Acidovorax citrulli AAC00-1	gi|120608714|ref|NC_008752.1|	S000775647
Mycobacterium tuberculosis CDC1551	gi|50953765|ref|NC_002755.2|	S000002374
Aeromonas salmonicida subsp. salmonicida A449	gi|145297124|ref|NC_009348.1|	S000842256
Hyphomicrobium denitrificans ATCC 51888	gi|300021538|ref|NC_014313.1|	S002236740
Candidatus Carsonella ruddii PV	gi|116334902|ref|NC_008512.1|	S002287950
Geobacillus sp. Y412MC61	gi|261417500|ref|NC_013411.1|	S001611027
Staphylococcus aureus subsp. aureus MW2	gi|21281729|ref|NC_003923.1|	S000528437
Sodalis glossinidius str. 'morsitans'	gi|85057978|ref|NC_007712.1|	S000629918
Mycobacterium tuberculosis H37Ra	gi|148659757|ref|NC_009525.1|	S000870884
Rhizobium leguminosarum bv. trifolii WSM1325	gi|241202755|ref|NC_012850.1|	S001548851
Thermodesulfovibrio yellowstonii DSM 11347	gi|206889172|ref|NC_011296.1|	S001187402
Brucella melitensis bv. 1 str. 16M	gi|17988344|ref|NC_003318.1|	S001328132
Aster yellows witches'-broom phytoplasma AYWB	gi|85057280|ref|NC_007716.1|	S000632722
Campylobacter jejuni subsp. doylei 269.97	gi|153950938|ref|NC_009707.1|	S000891758
Marinomonas sp. MWYL1	gi|152994043|ref|NC_009654.1|	S000769156
Coxiella burnetii RSA 331	gi|161829703|ref|NC_010117.1|	S000965313
Candidatus Koribacter versatilis Ellin345	gi|94967031|ref|NC_008009.1|	S000690634
Laribacter hongkongensis HLHK9	gi|226938934|ref|NC_012559.1|	S001350395
Acidithiobacillus ferrooxidans ATCC 23270	gi|218665024|ref|NC_011761.1|	S000019195
Thermotoga sp. RQ2	gi|170287807|ref|NC_010483.1|	S000433498
Methanococcus aeolicus Nankai-3	gi|150400439|ref|NC_009635.1|	S000653175
Marinomonas posidonica IVIA-Po-181	gi|333906402|ref|NC_015559.1|	S001198324
Treponema pallidum subsp. pallidum SS14	gi|189025236|ref|NC_010741.1|	S001094546
Thermoanaerobacter mathranii subsp. mathranii str. A3	gi|297543498|ref|NC_014209.1|	S002150922
Eubacterium eligens ATCC 27750	gi|238915976|ref|NC_012778.1|	S001548756
Geobacillus kaustophilus HTA426	gi|56418535|ref|NC_006510.1|	S000528507
Syntrophobacter fumaroxidans MPOB	gi|116747452|ref|NC_008554.1|	S000022640
Persephonella marina EX-H1	gi|225849564|ref|NC_012440.1|	S000388827
Escherichia coli UTI89	gi|91209055|ref|NC_007946.1|	S000653069
Sulfolobus islandicus M.16.4	gi|238618479|ref|NC_012726.1|	S001416117
Salinispora tropica CNB-440	gi|145592566|ref|NC_009380.1|	S000842304
Salmonella enterica subsp. enterica serovar Dublin str. CT_02021853	gi|198241740|ref|NC_011205.1|	S001168746
Hyphomicrobium sp. MC1	gi|338736863|ref|NC_015717.1|	S002350632
Methanococcus maripaludis C5	gi|134045046|ref|NC_009135.1|	S000437544
Polaromonas sp. JS666	gi|91785913|ref|NC_007948.1|	S000711589
Idiomarina loihiensis L2TR	gi|56459112|ref|NC_006512.1|	S000543668
Lactobacillus sakei subsp. sakei 23K	gi|81427616|ref|NC_007576.1|	S000610971
Mycoplasma genitalium G37	gi|108885074|ref|NC_000908.2|	S000015364
Burkholderia ambifaria AMMD	gi|115357970|ref|NC_008391.1|	S000428013
Xylella fastidiosa M12	gi|170729251|ref|NC_010513.1|	S001019515
Streptococcus pseudopneumoniae IS7493	gi|342162671|ref|NC_015875.1|	S000420020
Streptococcus pneumoniae TCH8431/19A	gi|298501502|ref|NC_014251.1|	S002150907
Paenibacillus polymyxa SC2	gi|310639471|ref|NC_014622.1|	S001044345
Methylovorus sp. MP688	gi|313199777|ref|NC_014733.1|	S002304300
Paenibacillus mucilaginosus KNP414	gi|337744364|ref|NC_015690.1|	S001263497
Dehalococcoides sp. GT	gi|289431955|ref|NC_013890.1|	S002165383
Chlamydia muridarum Nigg	gi|29337300|ref|NC_002620.2|	S000435880
Synechococcus sp. WH 8102	gi|33864539|ref|NC_005070.1|	S000528542
Clostridium botulinum E3 str. Alaska E43	gi|188587536|ref|NC_010723.1|	S001094751
Zymomonas mobilis subsp. mobilis NCIMB 11163	gi|260752245|ref|NC_013355.1|	S001587967
Lactobacillus casei str. Zhang	gi|301065125|ref|NC_014334.1|	S002236496
Streptococcus pyogenes SSI-1	gi|28894912|ref|NC_004606.1|	S000528449
Stenotrophomonas maltophilia R551-3	gi|194363778|ref|NC_011071.1|	S001152288
Truepera radiovictrix DSM 17093	gi|297622252|ref|NC_014221.1|	S002150972
Thermoanaerobacterium xylanolyticum LX-11	gi|333895862|ref|NC_015555.1|	S000414350
Methanocaldococcus jannaschii DSM 2661	gi|15668172|ref|NC_000909.1|	S000641398
Vibrio sp. Ex25	gi|262392383|ref|NC_013456.1|	S000391461
Lactobacillus brevis ATCC 367	gi|116332681|ref|NC_008497.1|	S000735378
Pyrococcus horikoshii OT3	gi|14589963|ref|NC_000961.1|	S000413818
Verminephrobacter eiseniae EF01-2	gi|121607004|ref|NC_008786.1|	S000638909
Shigella flexneri 5 str. 8401	gi|110804074|ref|NC_008258.1|	S000711536
Mycoplasma hyorhinis HUB-1	gi|304372805|ref|NC_014448.1|	S002221478
Bacillus megaterium QM B1551	gi|294496875|ref|NC_014019.1|	S000498601
Leuconostoc gasicomitatum LMG 18811	gi|300172302|ref|NC_014319.1|	S001291937
Mycoplasma bovis PG45	gi|313678134|ref|NC_014760.1|	S000105057
Actinosynnema mirum DSM 43827	gi|256374160|ref|NC_013093.1|	S000375752
Desulfitobacterium hafniense DCB-2	gi|219666071|ref|NC_011830.1|	S000001583
Edwardsiella ictaluri 93-146	gi|238917983|ref|NC_012779.1|	S000980042
Haemophilus influenzae PittEE	gi|148825133|ref|NC_009566.1|	S000925835
Streptococcus pyogenes MGAS315	gi|21909536|ref|NC_004070.1|	S000497906
Streptococcus pyogenes MGAS5005	gi|71909814|ref|NC_007297.1|	S000581758
Leptospira interrogans serovar Lai str. 56601	gi|294653513|ref|NC_004343.2|	S002038987
Methylobacterium nodulans ORS 2060	gi|220920054|ref|NC_011894.1|	S000483600
Burkholderia mallei ATCC 23344	gi|53723370|ref|NC_006348.1|	S000429041
Arthrobacter phenanthrenivorans Sphe3	gi|325961450|ref|NC_015145.1|	S000623894
Clostridium kluyveri NBRC 12016	gi|219853343|ref|NC_011837.1|	S001263482
Streptococcus pneumoniae ATCC 700669	gi|221230948|ref|NC_011900.1|	S000405656
Pseudomonas fluorescens Pf0-1	gi|255961261|ref|NC_007492.2|	S000610879
Arthrobacter sp. FB24	gi|116668568|ref|NC_008541.1|	S000641900
Vulcanisaeta moutnovskia 768-28	gi|325967528|ref|NC_015151.1|	S002355455
Geobacter sp. M21	gi|253698656|ref|NC_012918.1|	S000859784
Myxococcus xanthus DK 1622	gi|108756767|ref|NC_008095.1|	S000483807
Pantoea vagans C9-1	gi|308185541|ref|NC_014562.1|	S002221530
Methylovorus glucosetrophus SIP3-4	gi|253997713|ref|NC_012969.1|	S000502277
Syntrophothermus lipocalidus DSM 12680	gi|297616214|ref|NC_014220.1|	S002150968
Chlamydophila felis Fe/C-56	gi|89897807|ref|NC_007899.1|	S000650828
Cronobacter sakazakii ATCC BAA-894	gi|156932229|ref|NC_009778.1|	S000925888
Bacillus cereus G9842	gi|218895141|ref|NC_011772.1|	S001239410
Treponema pallidum subsp. pallidum str. Nichols	gi|15638995|ref|NC_000919.1|	S000628086
Rhodobacter sphaeroides 2.4.1	gi|77461965|ref|NC_007493.1|	S000364319
Methanosarcina acetivorans C2A	gi|20088899|ref|NC_003552.1|	S000642553
Vibrio cholerae O1 biovar El Tor str. N16961	gi|15640032|ref|NC_002505.1|	S000386383
Vibrio cholerae O1 biovar eltor str. N16961	gi|15600771|ref|NC_002506.1|	S000386383
Thermomonospora curvata DSM 43183	gi|269124277|ref|NC_013510.1|	S000014319
Burkholderia cenocepacia MC0-3	gi|170731356|ref|NC_010508.1|	S001014453
Methylobacterium extorquens DM4	gi|254558653|ref|NC_012988.1|	S000389514
Geobacter bemidjiensis Bem	gi|197116402|ref|NC_011146.1|	S000571800
Haemophilus influenzae Rd KW20	gi|16271976|ref|NC_000907.1|	S000641384
Francisella sp. TX077308	gi|337754017|ref|NC_015696.1|	S001240870
Lactobacillus casei BL23	gi|191636824|ref|NC_010999.1|	S000392847
Desulfarculus baarsii DSM 2075	gi|302341444|ref|NC_014365.1|	S000393853
Streptococcus thermophilus LMD-9	gi|116626972|ref|NC_008532.1|	S000735389
Staphylococcus aureus RF122	gi|82749777|ref|NC_007622.1|	S000617538
Candidatus Midichloria mitochondrii IricVA	gi|339319317|ref|NC_015722.1|	S000352321
Dichelobacter nodosus VCS1703A	gi|146328629|ref|NC_009446.1|	S000858680
Bordetella parapertussis 12822	gi|33594723|ref|NC_002928.3|	S000528611
Streptococcus pneumoniae P1031	gi|225855735|ref|NC_012467.1|	S001350371
Chlamydia trachomatis A/HAR-13	gi|76788711|ref|NC_007429.1|	S000438284
Bacillus subtilis subsp. subtilis str. 168	gi|255767013|ref|NC_000964.3|	S000529480
Phenylobacterium zucineum HLK1	gi|197103466|ref|NC_011144.1|	S001152240
Bordetella avium 197N	gi|187476514|ref|NC_010645.1|	S000643297
Prevotella denticola F0289	gi|327312315|ref|NC_015311.1|	S001910586
Onion yellows phytoplasma OY-M	gi|255961248|ref|NC_005303.2|	S000540347
Geobacillus sp. Y4.1MC1	gi|312109151|ref|NC_014650.1|	S002221744
Streptobacillus moniliformis DSM 12112	gi|269122800|ref|NC_013515.1|	S001743349
Hirschia baltica ATCC 49814	gi|254292376|ref|NC_012982.1|	S001572988
Alcanivorax borkumensis SK2	gi|110832861|ref|NC_008260.1|	S000018396
Rhodopirellula baltica SH 1	gi|32470666|ref|NC_005027.1|	S001294104
Spirochaeta smaragdinae DSM 11293	gi|302336548|ref|NC_014364.1|	S000438494
Bifidobacterium bifidum PRL2010	gi|311063459|ref|NC_014638.1|	S002236615
Bacillus cereus AH187	gi|217957581|ref|NC_011658.1|	S001239364
Prochlorococcus marinus str. MIT 9211	gi|159902540|ref|NC_009976.1|	S000393050
Natronomonas pharaonis DSM 2160	gi|76800655|ref|NC_007426.1|	S000598382
Achromobacter xylosoxidans A8	gi|311103224|ref|NC_014640.1|	S000472674
Methylobacterium sp. 4-46	gi|170738367|ref|NC_010511.1|	S001019522
Corynebacterium diphtheriae NCTC 13129	gi|38232642|ref|NC_002935.2|	S000246769
Fibrobacter succinogenes subsp. succinogenes S85	gi|261414414|ref|NC_013410.1|	S000436604
Geobacter uraniireducens Rf4	gi|148262085|ref|NC_009483.1|	S000858727
Enterobacter aerogenes KCTC 2190	gi|336246508|ref|NC_015663.1|	S000031679
Ilyobacter polytropus DSM 2926	gi|310777805|ref|NC_014632.1|	S000018604
Streptococcus pneumoniae TIGR4	gi|194172857|ref|NC_003028.3|	S000024151
Buchnera aphidicola str. Bp (Baizongia pistaciae)	gi|27904513|ref|NC_004545.1|	S000628284
Synechococcus sp. PCC 7002	gi|170076636|ref|NC_010475.1|	S000005917
Thermodesulfatator indicus DSM 15286	gi|337285377|ref|NC_015681.1|	S000392915
Desulfobacca acetoxidans DSM 11109	gi|328951746|ref|NC_015388.1|	S002441585
Staphylococcus pseudintermedius HKU10-03	gi|319891290|ref|NC_014925.1|	S002350252
Halomonas elongata DSM 2581	gi|307543589|ref|NC_014532.1|	S002222507
Thermomicrobium roseum DSM 5159	gi|221632037|ref|NC_011959.1|	S001263541
Leifsonia xyli subsp. xyli str. CTCB07	gi|50953925|ref|NC_006087.1|	S000498005
Mycoplasma hyopneumoniae 232	gi|54019969|ref|NC_006360.1|	S000498348
Oceanobacillus iheyensis HTE831	gi|23097455|ref|NC_004193.1|	S000528387
Streptococcus pneumoniae 70585	gi|225857809|ref|NC_012468.1|	S001350355
Xylanimonas cellulosilytica DSM 15894	gi|269954810|ref|NC_013530.1|	S001743429
Burkholderia phytofirmans PsJN	gi|187918714|ref|NC_010676.1|	S000515860
Cyclobacterium marinum DSM 745	gi|343082721|ref|NC_015914.1|	S000420521
Nitrobacter hamburgensis X14	gi|92115633|ref|NC_007964.1|	S000414382
Streptococcus mitis B6	gi|289166909|ref|NC_013853.1|	S000447013
Olsenella uli DSM 7084	gi|302334808|ref|NC_014363.1|	S002156821
Serratia proteamaculans 568	gi|157368249|ref|NC_009832.1|	S000925997
Lactobacillus acidophilus NCFM	gi|159162017|ref|NC_006814.3|	S000392602
Streptococcus gallolyticus subsp. gallolyticus ATCC BAA-2069	gi|325977200|ref|NC_015215.1|	S002408263
Deinococcus proteolyticus MRP	gi|325282255|ref|NC_015161.1|	S002355476
Shewanella violacea DSS12	gi|294138771|ref|NC_014012.1|	S000581882
Bacteroides fragilis NCTC 9343	gi|60679597|ref|NC_003228.3|	S000528922
Desulfurispirillum indicum S5	gi|317050199|ref|NC_014836.1|	S002350232
Propionibacterium acnes KPA171202	gi|50841496|ref|NC_006085.1|	S000365608
Chromobacterium violaceum ATCC 12472	gi|34495455|ref|NC_005085.1|	S000628260
Clostridium acetobutylicum DSM 1731	gi|337735209|ref|NC_015687.1|	S000129666
Cenarchaeum symbiosum A	gi|315630472|ref|NC_014820.1|	S000498488
Neorickettsia sennetsu str. Miyayama	gi|88607955|ref|NC_007798.1|	S000644978
Lysinibacillus sphaericus C3-41	gi|169825618|ref|NC_010382.1|	S000625389
Candidatus Protochlamydia amoebophila UWE25	gi|46445634|ref|NC_005861.1|	S000528638
Helicobacter pylori G27	gi|208433976|ref|NC_011333.1|	S001187419
Xanthomonas oryzae pv. oryzae PXO99A	gi|188574270|ref|NC_010717.1|	S001094575
Kangiella koreensis DSM 16069	gi|256821228|ref|NC_013166.1|	S001587924
Shewanella sp. MR-7	gi|114045513|ref|NC_008322.1|	S000386992
Rhodobacter sphaeroides KD131	gi|221368938|ref|NC_011958.1|	S000395045
Brucella abortus bv. 1 str. 9-941	gi|62288991|ref|NC_006932.1|	S000126607
Methanoplanus petrolearius DSM 11571	gi|307352168|ref|NC_014507.1|	S002221342
Shewanella baltica OS195	gi|160873126|ref|NC_009997.1|	S000012417
Ochrobactrum anthropi ATCC 49188	gi|153010078|ref|NC_009668.1|	S000891724
Paludibacter propionicigenes WB4	gi|313202490|ref|NC_014734.1|	S000457665
Roseiflexus castenholzii DSM 13941	gi|156740028|ref|NC_009767.1|	S000925950
Candidatus Vesicomyosocius okutanii HA	gi|148244169|ref|NC_009465.1|	S000858629
Streptococcus suis P1/7	gi|253752822|ref|NC_012925.1|	S001572773
Ehrlichia canis str. Jake	gi|73666633|ref|NC_007354.1|	S000581870
Erwinia tasmaniensis Et1/99	gi|188532165|ref|NC_010694.1|	S000629150
Mesorhizobium ciceri biovar biserrulae WSM1271	gi|319779749|ref|NC_014923.1|	S002350298
Pirellula staleyi DSM 6068	gi|283777802|ref|NC_013720.1|	S000002017
Francisella tularensis subsp. holarctica OSU18	gi|115313981|ref|NC_008369.1|	S000728221
Burkholderia thailandensis E264	gi|83716035|ref|NC_007650.1|	S000438836
Lactobacillus johnsonii FI9785	gi|268318562|ref|NC_013504.1|	S001743983
Propionibacterium acnes SK137	gi|295129529|ref|NC_014039.1|	S002032634
Methylobacterium radiotolerans JCM 2831	gi|170746450|ref|NC_010505.1|	S000469013
Metallosphaera cuprina Ar-4	gi|330833867|ref|NC_015435.1|	S002163764
Candidatus Pelagibacter ubique HTCC1062	gi|71082709|ref|NC_007205.1|	S000430652
Yersinia enterocolitica subsp. palearctica 105.5R(r)	gi|332159624|ref|NC_015224.1|	S002156663
Blattabacterium sp. (Blattella germanica) str. Bge	gi|262340793|ref|NC_013454.1|	S002291240
Burkholderia vietnamiensis G4	gi|134292031|ref|NC_009255.1|	S000842245
Cytophaga hutchinsonii ATCC 33406	gi|110636427|ref|NC_008255.1|	S000711592
Bifidobacterium longum subsp. longum JDM301	gi|296453187|ref|NC_014169.1|	S002150915
Nitrosomonas europaea ATCC 19718	gi|30248031|ref|NC_004757.1|	S000528538
Salinibacter ruber DSM 13855	gi|83814055|ref|NC_007677.1|	S000632736
Xylella fastidiosa M23	gi|182680572|ref|NC_010577.1|	S001094581
Ureaplasma parvum serovar 3 str. ATCC 700970	gi|13357558|ref|NC_002162.1|	S000497666
Prevotella ruminicola 23	gi|294672793|ref|NC_014033.1|	S000365829
Vibrio fischeri MJ11	gi|197336667|ref|NC_011186.1|	S001168742
Salmonella enterica subsp. enterica serovar Paratyphi B str. SPB7	gi|161612313|ref|NC_010102.1|	S000528796
Sideroxydans lithotrophicus ES-1	gi|291612472|ref|NC_013959.1|	S000775790
Vulcanisaeta distributa DSM 14429	gi|307594149|ref|NC_014537.1|	S000469433
Borrelia burgdorferi B31	gi|15594346|ref|NC_001318.1|	S000437002
Bacillus atrophaeus 1942	gi|311066968|ref|NC_014639.1|	S002221544
Helicobacter hepaticus ATCC 51449	gi|32265499|ref|NC_004917.1|	S000628343
Methanothermobacter thermautotrophicus str. Delta H	gi|15678031|ref|NC_000916.1|	S000628094
Candidatus Arthromitus sp. SFB-mouse-Japan	gi|342731686|ref|NC_015913.1|	S000434376
Pseudoxanthomonas suwonensis 11-1	gi|319785620|ref|NC_014924.1|	S002350294
Streptococcus parasanguinis ATCC 15912	gi|337281488|ref|NC_015678.1|	S000386905
Burkholderia sp. CCGE1002	gi|295680425|ref|NC_014119.1|	S002165525
Burkholderia mallei NCTC 10247	gi|126447966|ref|NC_009080.1|	S000824282
Mycoplasma gallisepticum str. R(low)	gi|294660180|ref|NC_004829.2|	S001872600
Oceanithermus profundus DSM 14977	gi|313678900|ref|NC_014761.1|	S000134123
Mycoplasma hyopneumoniae J	gi|71893359|ref|NC_007295.1|	S000437020
Salmonella enterica subsp. enterica serovar Typhimurium str. LT2	gi|16763390|ref|NC_003197.1|	S001291909
Pseudomonas syringae pv. phaseolicola 1448A	gi|71733195|ref|NC_005773.3|	S000581786
Bacillus anthracis str. 'Ames Ancestor'	gi|50196905|ref|NC_007530.2|	S000498363
Rhodopseudomonas palustris DX-1	gi|316931396|ref|NC_014834.1|	S000967076
Photobacterium profundum SS9	gi|54301680|ref|NC_006371.1|	S000438820
Cyanothece sp. PCC 7425	gi|220905643|ref|NC_011884.1|	S001263558
Clostridiales genomosp. BVAB3 str. UPII9-5	gi|308513210|ref|NC_013895.2|	S002236620
Streptococcus pasteurianus ATCC 43144	gi|336063372|ref|NC_015600.1|	S000584681
Legionella pneumophila str. Corby	gi|295815281|ref|NC_009494.2|	S000858701
Clostridium novyi NT	gi|118442852|ref|NC_008593.1|	S000750029
Chlamydophila pneumoniae J138	gi|15835535|ref|NC_002491.1|	S000017485
Caldicellulosiruptor kronotskyensis 2002	gi|312621127|ref|NC_014720.1|	S000769193
Coxiella burnetii CbuK_Q154	gi|212217688|ref|NC_011528.1|	S001198307
Pectobacterium atrosepticum SCRI1043	gi|50118965|ref|NC_004547.2|	S000528676
Rickettsia bellii OSU 85-389	gi|157826385|ref|NC_009883.1|	S000942062
Staphylococcus aureus subsp. aureus Mu50	gi|57634611|ref|NC_002758.2|	S000528343
Lawsonia intracellularis PHE/MN1-00	gi|94986445|ref|NC_008011.1|	S000414447
Synechococcus sp. CC9311	gi|113952711|ref|NC_008319.1|	S000399807
Streptococcus pneumoniae D39	gi|116515308|ref|NC_008533.1|	S000735325
Flavobacterium psychrophilum JIP02/86	gi|150024114|ref|NC_009613.1|	S000870732
Kribbella flavida DSM 17836	gi|284027999|ref|NC_013729.1|	S001872652
Streptococcus uberis 0140J	gi|222152201|ref|NC_012004.1|	S001263472
Acidobacterium capsulatum ATCC 51196	gi|225871699|ref|NC_012483.1|	S001350511
Brachyspira pilosicoli 95/1000	gi|300869639|ref|NC_014330.1|	S000487811
Methylobacterium populi BJ001	gi|188579286|ref|NC_010725.1|	S000118543
Chlamydophila pneumoniae TW-183	gi|33241335|ref|NC_005043.1|	S000438444
Actinobacillus succinogenes 130Z	gi|152977688|ref|NC_009655.1|	S000427736
Geobacillus sp. Y412MC52	gi|319765157|ref|NC_014915.1|	S002350272
Lactobacillus reuteri JCM 1112	gi|184152655|ref|NC_010609.1|	S000382392
Chlorobium limicola DSM 245	gi|189345558|ref|NC_010803.1|	S001044292
Ralstonia solanacearum PSI07	gi|300689714|ref|NC_014311.1|	S002222763
Simkania negevensis Z	gi|338731896|ref|NC_015713.1|	S000438346
Thermotoga thermarum DSM 5069	gi|338729812|ref|NC_015707.1|	S000383208
Xanthomonas axonopodis pv. citri str. 306	gi|21240774|ref|NC_003919.1|	S000539132
Stenotrophomonas maltophilia K279a	gi|190572091|ref|NC_010943.1|	S000590324
Helicobacter mustelae 12198	gi|291276243|ref|NC_013949.1|	S000024769
Yersinia pseudotuberculosis YPIII	gi|170022262|ref|NC_010465.1|	S001014438
Fusobacterium nucleatum subsp. nucleatum ATCC 25586	gi|19703352|ref|NC_003454.1|	S000005859
Shigella boydii CDC 3083-94	gi|187730020|ref|NC_010658.1|	S001094725
Methylococcus capsulatus str. Bath	gi|77128441|ref|NC_002977.6|	S000009262
Eggerthella lenta DSM 2243	gi|257789778|ref|NC_013204.1|	S001587973
Haemophilus influenzae F3031	gi|319896422|ref|NC_014920.1|	S000943584
Syntrophomonas wolfei subsp. wolfei str. Goettingen	gi|114565576|ref|NC_008346.1|	S000728275
Starkeya novella DSM 506	gi|298290017|ref|NC_014217.1|	S002150921
Staphylococcus saprophyticus subsp. saprophyticus ATCC 15305	gi|73661309|ref|NC_007350.1|	S000375495
Candidatus Puniceispirillum marinum IMCC1322	gi|294083570|ref|NC_014010.1|	S002039062
Rubrobacter xylanophilus DSM 9941	gi|108802856|ref|NC_008148.1|	S000701386
Streptomyces coelicolor A3(2)	gi|32141095|ref|NC_003888.3|	S000651920
Acidovorax ebreus TPSY	gi|222109225|ref|NC_011992.1|	S001292513
Rhodococcus equi 103S	gi|312137514|ref|NC_014659.1|	S000000605
Yersinia pestis CO92	gi|16120353|ref|NC_003143.1|	S000539393
Lactobacillus kefiranofaciens ZW3	gi|336053510|ref|NC_015602.1|	S001293261
Chloroflexus sp. Y-400-fl	gi|222523302|ref|NC_012032.1|	S001292498
Candidatus Blochmannia pennsylvanicus str. BPEN	gi|71891793|ref|NC_007292.1|	S000581757
Synechococcus sp. CC9902	gi|78183584|ref|NC_007513.1|	S000610895
Lactobacillus delbrueckii subsp. bulgaricus ATCC BAA-365	gi|116513228|ref|NC_008529.1|	S000735338
Orientia tsutsugamushi str. Boryong	gi|148283997|ref|NC_009488.1|	S000858502
Pseudomonas putida W619	gi|170719187|ref|NC_010501.1|	S001014424
Pseudomonas aeruginosa LESB58	gi|218888746|ref|NC_011770.1|	S001244356
Methanobacterium sp. AL-21	gi|325957759|ref|NC_015216.1|	S002441314
Zymomonas mobilis subsp. pomaceae ATCC 29192	gi|338706993|ref|NC_015709.1|	S002153878
Streptococcus pneumoniae CGSP14	gi|182682970|ref|NC_010582.1|	S001094639
Gallibacterium anatis UMN179	gi|332288085|ref|NC_015460.1|	S002441676
Cyanothece sp. PCC 7424	gi|218437013|ref|NC_011729.1|	S000000607
Mycoplasma suis KI3806	gi|325989358|ref|NC_015153.1|	S000614792
Frankia sp. EuI1c	gi|312193897|ref|NC_014666.1|	S002221779
Chlorobaculum parvum NCIB 8327	gi|193211676|ref|NC_011027.1|	S001152264
Helicobacter pylori Shi470	gi|209406223|ref|NC_010698.2|	S001044270
Bartonella bacilliformis KC583	gi|121601635|ref|NC_008783.1|	S000775659
Shigella dysenteriae Sd197	gi|82775382|ref|NC_007606.1|	S000618892
Clostridium ljungdahlii DSM 13528	gi|300853232|ref|NC_014328.1|	S002236522
Yersinia enterocolitica subsp. enterocolitica 8081	gi|123440403|ref|NC_008800.1|	S000130214
Vibrio cholerae MJ-1236	gi|229606122|ref|NC_012668.1|	S001416129
Methylotenera mobilis JLW8	gi|253995374|ref|NC_012968.1|	S000625483
Campylobacter concisus 13826	gi|157163852|ref|NC_009802.1|	S000925909
Syntrophobotulus glycolicus DSM 8271	gi|325288201|ref|NC_015172.1|	S002355498
Variovorax paradoxus S110	gi|239819985|ref|NC_012792.1|	S001548864
Natrialba magadii ATCC 43099	gi|289579696|ref|NC_013922.1|	S002165386
Buchnera aphidicola str. Tuc7 (Acyrthosiphon pisum)	gi|219681945|ref|NC_011834.1|	S001272336
Desulfohalobium retbaense DSM 5692	gi|258404138|ref|NC_013223.1|	S000003498
Clostridium difficile R20291	gi|260685375|ref|NC_013316.1|	S001611474
Streptococcus pyogenes MGAS6180	gi|71902667|ref|NC_007296.1|	S000581774
Pyrococcus furiosus DSM 3638	gi|18976372|ref|NC_003413.1|	S001332506
Chlamydia trachomatis B/Jali20/OT	gi|237802433|ref|NC_012686.1|	S000414104
Buchnera aphidicola str. Cc (Cinara cedri)	gi|116514950|ref|NC_008513.1|	S000735317
Borrelia hermsii DAH	gi|187917883|ref|NC_010673.1|	S000594541
Bartonella henselae str. Houston-1	gi|49474831|ref|NC_005956.1|	S000002769
Bacillus thuringiensis str. Al Hakam	gi|118475778|ref|NC_008600.1|	S000770074
Mycoplasma fermentans M64	gi|319776738|ref|NC_014921.1|	S002350353
Thermotoga maritima MSB8	gi|15642775|ref|NC_000853.1|	S000628078
Fervidobacterium nodosum Rt17-B1	gi|154248705|ref|NC_009718.1|	S000901938
Shewanella sp. ANA-3	gi|117918459|ref|NC_008577.1|	S000387908
Staphylococcus epidermidis ATCC 12228	gi|27466918|ref|NC_004461.1|	S000628247
Mycobacterium smegmatis str. MC2 155	gi|118467340|ref|NC_008596.1|	S000750126
Chlamydophila psittaci 6BC	gi|332286959|ref|NC_015470.1|	S000090246
Escherichia coli str. K-12 substr. MG1655	gi|49175990|ref|NC_000913.2|	S000529092
Macrococcus caseolyticus JCSC5402	gi|222150250|ref|NC_011999.1|	S001292439
Candidatus Korarchaeum cryptofilum OPF8	gi|170289627|ref|NC_010482.1|	S001014502
Methanohalophilus mahii DSM 5219	gi|294494690|ref|NC_014002.1|	S002032646
Rhodospirillum rubrum ATCC 11170	gi|83591340|ref|NC_007643.1|	S000040344
Clostridium cellulovorans 743B	gi|302872922|ref|NC_014393.1|	S002221426
Caldicellulosiruptor hydrothermalis 108	gi|312126262|ref|NC_014652.1|	S000769192
Pantoea ananatis LMG 20103	gi|332139403|ref|NC_013956.2|	S000021356
Anaeromyxobacter dehalogenans 2CP-1	gi|220915123|ref|NC_011891.1|	S000392790
Renibacterium salmoninarum ATCC 33209	gi|163838769|ref|NC_010168.1|	S000129969
Listeria monocytogenes serotype 4b str. F2365	gi|85700163|ref|NC_002973.6|	S000011217
Desulfococcus oleovorans Hxd3	gi|158520017|ref|NC_009943.1|	S000965220
Burkholderia pseudomallei 1106a	gi|126451443|ref|NC_009076.1|	S000824331
Clostridium phytofermentans ISDg	gi|160878162|ref|NC_010001.1|	S000387174
Saccharomonospora viridis DSM 43017	gi|257054089|ref|NC_013159.1|	S001587874
Helicobacter acinonychis str. Sheeba	gi|109946640|ref|NC_008229.1|	S000711385
Delftia acidovorans SPH-1	gi|160895450|ref|NC_010002.1|	S000965273
Haemophilus influenzae F3047	gi|319774951|ref|NC_014922.1|	S000001984
Bacillus cereus AH820	gi|218901206|ref|NC_011773.1|	S001239482
Actinobacillus pleuropneumoniae serovar 5b str. L20	gi|126207488|ref|NC_009053.1|	S000351673
Arthrobacter aurescens TC1	gi|119960487|ref|NC_008711.1|	S000775615
Wolbachia sp. wRi	gi|225629872|ref|NC_012416.1|	S001328225
Escherichia coli IAI1	gi|218552585|ref|NC_011741.1|	S001239558
Ferrimonas balearica DSM 9799	gi|308047722|ref|NC_014541.1|	S002221558
Nostoc punctiforme PCC 73102	gi|186680550|ref|NC_010628.1|	S000427839
Candidatus Blochmannia floridanus	gi|33519483|ref|NC_005061.1|	S000104888
Synechococcus sp. CC9605	gi|78211558|ref|NC_007516.1|	S000399808
Mycoplasma leachii PG50	gi|313664890|ref|NC_014751.1|	S000437387
Campylobacter jejuni RM1221	gi|57236892|ref|NC_003912.7|	S000528790
Chloroflexus aggregans DSM 9485	gi|219846956|ref|NC_011831.1|	S001272367
Sebaldella termitidis ATCC 33386	gi|269118642|ref|NC_013517.1|	S001743339
Thermaerobacter marianensis DSM 12885	gi|317120849|ref|NC_014831.1|	S002350108
Thermococcus barophilus MP	gi|315229765|ref|NC_014804.1|	S002355242
Streptococcus mutans UA159	gi|347750429|ref|NC_004350.2|	S000628154
Arthrobacter arilaitensis Re117	gi|308175814|ref|NC_014550.1|	S000471336
Butyrivibrio proteoclasticus B316	gi|302669123|ref|NC_014388.1|	S000437528
Yersinia pestis Angola	gi|162418099|ref|NC_010159.1|	S000965341
Escherichia coli str. K-12 substr. DH10B	gi|170079663|ref|NC_010473.1|	S001044253
Methanosalsum zhilinae DSM 4017	gi|336475959|ref|NC_015676.1|	S001189022
Isoptericola variabilis 225	gi|334335560|ref|NC_015588.1|	S000083870
Cyanothece sp. PCC 8802	gi|257057919|ref|NC_013161.1|	S001587911
Agrobacterium sp. H13-3	gi|332715374|ref|NC_015508.1|	S002355220
Exiguobacterium sibiricum 255-15	gi|172056045|ref|NC_010556.1|	S000502174
Picrophilus torridus DSM 9790	gi|48477072|ref|NC_005877.1|	S000498286
Thiobacillus denitrificans ATCC 25259	gi|74316018|ref|NC_007404.1|	S000598369
Lactobacillus buchneri NRRL B-30929	gi|331700395|ref|NC_015428.1|	S000736627
Bacillus cellulosilyticus DSM 2522	gi|317126741|ref|NC_014829.1|	S001352979
Magnetospirillum magneticum AMB-1	gi|83309099|ref|NC_007626.1|	S000100612
Rhodoferax ferrireducens T118	gi|89898822|ref|NC_007908.1|	S000650862
Escherichia coli 536	gi|110640213|ref|NC_008253.1|	S000711522
Spirochaeta coccoides DSM 17374	gi|330835983|ref|NC_015436.1|	S002441661
Mycobacterium gilvum PYR-GCK	gi|145220606|ref|NC_009338.1|	S000842290
Cellulophaga algicola DSM 14237	gi|319951593|ref|NC_014934.1|	S002350313
Gloeobacter violaceus PCC 7421	gi|37519569|ref|NC_005125.1|	S000387822
Anoxybacillus flavithermus WK1	gi|212637849|ref|NC_011567.1|	S001239286
Vibrio fischeri ES114	gi|172087787|ref|NC_006841.2|	S001094520
Saccharophagus degradans 2-40	gi|90019649|ref|NC_007912.1|	S000569987
Lactobacillus casei ATCC 334	gi|116493574|ref|NC_008526.1|	S000014487
Mycobacterium ulcerans Agy99	gi|118615919|ref|NC_008611.1|	S000768656
Halopiger xanaduensis SH-6	gi|336252096|ref|NC_015666.1|	S000690553
Zymomonas mobilis subsp. mobilis ZM4	gi|283856168|ref|NC_006526.2|	S000498492
Pseudomonas mendocina ymp	gi|146305042|ref|NC_009439.1|	S000842337
Thiomonas intermedia K12	gi|296134504|ref|NC_014153.1|	S002165550
Desulfovibrio salexigens DSM 2638	gi|242277482|ref|NC_012881.1|	S001548893
Streptococcus equi subsp. equi 4047	gi|225869487|ref|NC_012471.1|	S001331573
Listeria innocua Clip11262	gi|16799079|ref|NC_003212.1|	S000540257
Maribacter sp. HTCC2170	gi|305664376|ref|NC_014472.1|	S002221411
Mycobacterium bovis AF2122/97	gi|31791177|ref|NC_002945.3|	S000495319
Candidatus Amoebophilus asiaticus 5a2	gi|189501470|ref|NC_010830.1|	S001044301
Finegoldia magna ATCC 29328	gi|169823697|ref|NC_010376.1|	S000319462
Legionella longbeachae NSW150	gi|289163353|ref|NC_013861.1|	S002033001
Clostridium botulinum A2 str. Kyoto	gi|226947222|ref|NC_012563.1|	S001350513
Aerococcus urinae ACS-120-V-Col10a	gi|326802614|ref|NC_015278.1|	S002441274
Escherichia coli O157:H7 str. EC4115	gi|209395693|ref|NC_011353.1|	S001187404
Brucella abortus S19	gi|189022234|ref|NC_010740.1|	S000126607
Mycoplasma synoviae 53	gi|71894025|ref|NC_007294.1|	S000011604
Mycoplasma suis str. Illinois	gi|325972867|ref|NC_015155.1|	S000614792
Thermoanaerobacter pseudethanolicus ATCC 33223	gi|167036431|ref|NC_010321.1|	S000414342
Salmonella enterica subsp. enterica serovar Typhi str. CT18	gi|16758993|ref|NC_003198.1|	S000690924
Synechococcus sp. RCC307	gi|148241099|ref|NC_009482.1|	S000721620
Micromonospora aurantiaca ATCC 27029	gi|302864508|ref|NC_014391.1|	S002221446
Xanthomonas campestris pv. vesicatoria str. 85-10	gi|78045556|ref|NC_007508.1|	S002305978
Rickettsia akari str. Hartford	gi|157825125|ref|NC_009881.1|	S000942060
Rickettsia massiliae MTU5	gi|157964072|ref|NC_009900.1|	S000942035
Streptosporangium roseum DSM 43021	gi|271961609|ref|NC_013595.1|	S000013670
Bacillus anthracis str. CDC 684	gi|227812678|ref|NC_012581.1|	S001350421
Sulfobacillus acidophilus TPY	gi|339626328|ref|NC_015757.1|	S000148276
Shewanella baltica OS185	gi|152998555|ref|NC_009665.1|	S000891704
Zobellia galactanivorans	gi|340616011|ref|NC_015844.1|	S000389071
Salmonella enterica subsp. enterica serovar Typhi str. Ty2	gi|29140543|ref|NC_004631.1|	S000628187
Desulfurococcus mucosus DSM 2162	gi|320100209|ref|NC_014961.1|	S002350128
Xanthomonas oryzae pv. oryzae MAFF 311018	gi|84621657|ref|NC_007705.1|	S000629914
Streptococcus oralis Uo5	gi|331265438|ref|NC_015291.1|	S002441989
Microlunatus phosphovorus NM-1	gi|336115651|ref|NC_015635.1|	S000413607
Leptospira borgpetersenii serovar Hardjo-bovis JB197	gi|116332445|ref|NC_008511.1|	S000735323
Escherichia coli BW2952	gi|238899406|ref|NC_012759.1|	S001548776
Odoribacter splanchnicus DSM 20712	gi|325278757|ref|NC_015160.1|	S000414479
Streptococcus pneumoniae JJA	gi|225853611|ref|NC_012466.1|	S001350363
Streptococcus pyogenes MGAS10270	gi|94989509|ref|NC_008022.1|	S000690583
Neisseria gonorrhoeae FA 1090	gi|59800473|ref|NC_002946.2|	S000003950
Delftia sp. Cs1-4	gi|333911667|ref|NC_015563.1|	S001155780
Vibrio cholerae O395	gi|227119188|ref|NC_012583.1|	S000858685
Xenorhabdus bovienii SS-2004	gi|290473094|ref|NC_013892.1|	S002156915
Streptococcus pyogenes MGAS9429	gi|94987631|ref|NC_008021.1|	S000690571
Escherichia coli UMN026	gi|218703261|ref|NC_011751.1|	S001239600
Acholeplasma laidlawii PG-8A	gi|162446888|ref|NC_010163.1|	S000965337
Clavibacter michiganensis subsp. michiganensis NCPPB 382	gi|148271178|ref|NC_009480.1|	S000001317
Nitrosococcus halophilus Nc4	gi|292490170|ref|NC_013960.1|	S000130977
Pyrobaculum islandicum DSM 4184	gi|119871520|ref|NC_008701.1|	S000768681
Shigella flexneri 2a str. 301	gi|344915202|ref|NC_004337.2|	S000497725
Sulfolobus tokodaii str. 7	gi|24473558|ref|NC_003106.2|	S000382597
Burkholderia cenocepacia AU 1054	gi|107021562|ref|NC_008060.1|	S000701370
Listeria monocytogenes EGD-e	gi|16802048|ref|NC_003210.1|	S000014403
Nitrosomonas sp. Is79A3	gi|339481522|ref|NC_015731.1|	S000323956
Clostridium cellulolyticum H10	gi|220927459|ref|NC_011898.1|	S001263562
Anaplasma phagocytophilum HZ	gi|88606690|ref|NC_007797.1|	S000644975
Sulfolobus islandicus M.14.25	gi|227826411|ref|NC_012588.1|	S001350482
Pseudoalteromonas atlantica T6c	gi|109896332|ref|NC_008228.1|	S000711598
Haloarcula marismortui ATCC 43049	gi|55380074|ref|NC_006397.1|	S000504513
Shigella boydii Sb227	gi|82542618|ref|NC_007613.1|	S000618906
Thermosynechococcus elongatus BP-1	gi|22297544|ref|NC_004113.1|	S000528501
Anaeromyxobacter sp. Fw109-5	gi|153002879|ref|NC_009675.1|	S000891765
Mycoplasma crocodyli MP145	gi|294155300|ref|NC_014014.1|	S000393503
Geobacter lovleyi SZ	gi|189423082|ref|NC_010814.1|	S000490893
Streptococcus suis ST3	gi|330831849|ref|NC_015433.1|	S002441600
Azoarcus sp. BH72	gi|119896292|ref|NC_008702.1|	S000387089
Conexibacter woesei DSM 14684	gi|284041471|ref|NC_013739.1|	S000351730
Thermoanaerobacter sp. X514	gi|167038675|ref|NC_010320.1|	S000995095
Pseudomonas syringae pv. syringae B728a	gi|66043271|ref|NC_007005.1|	S000581796
Staphylococcus aureus subsp. aureus JH1	gi|150392480|ref|NC_009632.1|	S000891624
Anabaena variabilis ATCC 29413	gi|75906225|ref|NC_007413.1|	S000357318
Wolbachia endosymbiont of Culex quinquefasciatus Pel	gi|190570478|ref|NC_010981.1|	S001044195
Listeria welshimeri serovar 6b str. SLCC5334	gi|116871422|ref|NC_008555.1|	S000749875
Baumannia cicadellinicola str. Hc (Homalodisca coagulata)	gi|94676460|ref|NC_007984.1|	S000653065
Mycoplasma fermentans JER	gi|308189587|ref|NC_014552.1|	S002236631
Kocuria rhizophila DC2201	gi|184199646|ref|NC_010617.1|	S001044200
Hippea maritima DSM 10411	gi|327398173|ref|NC_015318.1|	S002441477
Treponema azotonutricium ZAS-9	gi|333992987|ref|NC_015577.1|	S000391468
Weeksella virosa DSM 16922	gi|325953647|ref|NC_015144.1|	S002355327
Mycoplasma mycoides subsp. capri LC str. 95010	gi|331703020|ref|NC_015431.1|	S002441929
Opitutus terrae PB90-1	gi|182411826|ref|NC_010571.1|	S000018839
Rhodobacter sphaeroides ATCC 17029	gi|126460778|ref|NC_009049.1|	S000824343
Staphylococcus carnosus subsp. carnosus TM300	gi|224475494|ref|NC_012121.1|	S001291940
Citrobacter koseri ATCC BAA-895	gi|157144296|ref|NC_009792.1|	S000925987
Burkholderia sp. 383	gi|78064658|ref|NC_007510.1|	S000323830
Buchnera aphidicola str. Sg (Schizaphis graminum)	gi|21672294|ref|NC_004061.1|	S000642563
Lactococcus lactis subsp. lactis Il1403	gi|15671982|ref|NC_002662.1|	S000966172
Mycobacterium marinum M	gi|183980035|ref|NC_010612.1|	S000002102
Brucella pinnipedialis B2/94	gi|340791767|ref|NC_015858.1|	S000652842
Desulfovibrio vulgaris DP4	gi|120601051|ref|NC_008751.1|	S000775670
Aggregatibacter actinomycetemcomitans D11S-1	gi|261866721|ref|NC_013416.1|	S001610988
Clostridium botulinum B str. Eklund 17B	gi|187932320|ref|NC_010674.1|	S000001308
Amycolatopsis mediterranei U32	gi|300781937|ref|NC_014318.1|	S002236644
Corynebacterium kroppenstedtii DSM 44385	gi|237784637|ref|NC_012704.1|	S000358609
Salmonella enterica subsp. enterica serovar Paratyphi C strain RKS4594	gi|224581838|ref|NC_012125.1|	S001328204
Orientia tsutsugamushi str. Ikeda	gi|189182907|ref|NC_010793.1|	S001044197
Moraxella catarrhalis RH4	gi|296112228|ref|NC_014147.1|	S002165483
Tropheryma whipplei TW08/27	gi|28572175|ref|NC_004551.1|	S000528534
Prochlorococcus marinus str. MIT 9301	gi|126695337|ref|NC_009091.1|	S000824341
Helicobacter pylori PeCan4	gi|308182188|ref|NC_014555.1|	S002236719
Rhizobium leguminosarum bv. viciae 3841	gi|116249766|ref|NC_008380.1|	S000690526
Methanocaldococcus fervens AG86	gi|256809973|ref|NC_013156.1|	S000428185
Caldicellulosiruptor kristjanssonii 177R1B	gi|312792283|ref|NC_014721.1|	S002355230
Chlamydia trachomatis D/UW-3/CX	gi|15604717|ref|NC_000117.1|	S000438293
Synechococcus elongatus PCC 6301	gi|56750010|ref|NC_006576.1|	S000387808
Psychrobacter cryohalolentis K5	gi|93004831|ref|NC_007969.1|	S000594703
Burkholderia mallei NCTC 10229	gi|124383319|ref|NC_008836.1|	S000804892
Listeria seeligeri serovar 1/2b str. SLCC3954	gi|289433373|ref|NC_013891.1|	S002156835
Geobacillus thermodenitrificans NG80-2	gi|138893679|ref|NC_009328.1|	S000728331
Brucella canis ATCC 23365	gi|161620094|ref|NC_010104.1|	S000369300
Anaeromyxobacter sp. K	gi|197120421|ref|NC_011145.1|	S001152354
Bradyrhizobium sp. BTAi1	gi|148251626|ref|NC_009485.1|	S000040274
Candidatus Accumulibacter phosphatis clade IIA str. UW-1	gi|257091663|ref|NC_013194.1|	S001587940
Dyadobacter fermentans DSM 18053	gi|255033817|ref|NC_013037.1|	S001572877
Bacillus halodurans C-125	gi|57596592|ref|NC_002570.2|	S000121142
Bacillus cereus 03BB102	gi|225862057|ref|NC_012472.1|	S001350483
Bartonella grahamii as4aup	gi|240849682|ref|NC_012846.1|	S001548821
Neisseria meningitidis alpha14	gi|254804028|ref|NC_013016.1|	S001572765
Bacillus coagulans 2-6	gi|336112679|ref|NC_015634.1|	S000005947
Thermococcus sp. 4557	gi|341581088|ref|NC_015865.1|	S001575109
Helicobacter pylori SJM180	gi|308183796|ref|NC_014560.1|	S002236715
Bacteroides fragilis YCH46	gi|53711291|ref|NC_006347.1|	S000540364
Paracoccus denitrificans PD1222	gi|119385557|ref|NC_008687.1|	S000768673
Clostridium botulinum F str. Langeland	gi|153937894|ref|NC_009699.1|	S000891606
Chlamydia trachomatis 434/Bu	gi|166153973|ref|NC_010287.1|	S000438299
Burkholderia pseudomallei 1710b	gi|76808520|ref|NC_007434.1|	S000610918
Xylella fastidiosa 9a5c	gi|57014152|ref|NC_002488.3|	S000497684
Thauera sp. MZ1T	gi|237653092|ref|NC_011662.2|	S000429038
Dehalococcoides sp. CBDB1	gi|73747956|ref|NC_007356.1|	S000439932
Methylobacterium extorquens PA1	gi|163849457|ref|NC_010172.1|	S000979491
Thermoanaerobacter italicus Ab9	gi|289577265|ref|NC_013921.1|	S000126566
Corynebacterium aurimucosum ATCC 700975	gi|227831830|ref|NC_012590.1|	S000420541
Hyperthermus butylicus DSM 5456	gi|124026906|ref|NC_008818.1|	S000381421
Desulfotomaculum kuznetsovii DSM 6115	gi|333977506|ref|NC_015573.1|	S000005097
Bacillus pseudofirmus OF4	gi|316994385|ref|NC_013791.2|	S000122260
Meiothermus silvanus DSM 9946	gi|297564484|ref|NC_014212.1|	S002150940
Herbaspirillum seropedicae SmR1	gi|300309346|ref|NC_014323.1|	S002236703
Petrotoga mobilis SJ95	gi|160901491|ref|NC_010003.1|	S000015010
Legionella pneumophila subsp. pneumophila str. Philadelphia 1	gi|52840256|ref|NC_002942.5|	S000013445
Mycobacterium sp. MCS	gi|108796981|ref|NC_008146.1|	S000392865
Archaeoglobus veneficus SNP6	gi|327399920|ref|NC_015320.1|	S000414800
Propionibacterium freudenreichii subsp. shermanii CIRM-BIA1	gi|297625198|ref|NC_014215.1|	S002157079
Methanotorris igneus Kol 5	gi|333909894|ref|NC_015562.1|	S000436488
Candidatus Sulcia muelleri SMDSEM	gi|256370581|ref|NC_013123.1|	S001610624
Streptococcus pyogenes NZ131	gi|209558587|ref|NC_011375.1|	S001187366
Escherichia coli O157:H7 str. EDL933	gi|16445223|ref|NC_002655.2|	S002350723
Candidatus Phytoplasma australiense	gi|197294169|ref|NC_010544.1|	S000436021
Leuconostoc citreum KM20	gi|170016358|ref|NC_010471.1|	S001014565
Sulfurovum sp. NBC37-1	gi|152991597|ref|NC_009663.1|	S000891354
Staphylococcus aureus subsp. aureus COL	gi|57650036|ref|NC_002951.2|	S000541320
Streptococcus parauberis KCTC 11537	gi|333904249|ref|NC_015558.1|	S000007033
Prochlorococcus marinus str. MIT 9312	gi|78778385|ref|NC_007577.1|	S000393036
Neisseria meningitidis MC58	gi|77358697|ref|NC_003112.2|	S000003952
Salinibacter ruber M8	gi|294505815|ref|NC_014032.1|	S000391578
Treponema denticola ATCC 35405	gi|42516522|ref|NC_002967.9|	S000387943
Bartonella clarridgeiae 73	gi|319898193|ref|NC_014932.1|	S000012330
Pseudoalteromonas sp. SM9913	gi|315122943|ref|NC_014800.1|	S000406530
Chlamydia trachomatis L2b/UCH-1/proctitis	gi|352951305|ref|NC_010280.2|	S000979127
Desulfovibrio aespoeensis Aspo-2	gi|317151727|ref|NC_014844.1|	S002350228
Sulfolobus acidocaldarius DSM 639	gi|70605853|ref|NC_007181.1|	S000413487
Coraliomargarita akajimensis DSM 45221	gi|294053541|ref|NC_014008.1|	S002032659
Escherichia fergusonii ATCC 35469	gi|218547440|ref|NC_011740.1|	S000139289
Clostridium botulinum A str. ATCC 19397	gi|153930785|ref|NC_009697.1|	S000891574
Pectobacterium carotovorum subsp. carotovorum PC1	gi|253686409|ref|NC_012917.1|	S001572937
Streptococcus pyogenes MGAS2096	gi|94991497|ref|NC_008023.1|	S000690595
Treponema brennaborense DSM 12168	gi|332296669|ref|NC_015500.1|	S002441705
Brucella microti CCM 4915	gi|256014795|ref|NC_013118.1|	S000721496
Dehalococcoides sp. BAV1	gi|147668652|ref|NC_009455.1|	S000399120
Ramlibacter tataouinensis TTB310	gi|337277607|ref|NC_015677.1|	S000388105
Streptococcus gallolyticus UCN34	gi|288904223|ref|NC_013798.1|	S002032981
Candidatus Hamiltonella defensa 5AT (Acyrthosiphon pisum)	gi|238897251|ref|NC_012751.1|	S001416101
Vibrio vulnificus YJ016	gi|37678184|ref|NC_005139.1|	S000528482
Mycobacterium leprae Br4923	gi|221229343|ref|NC_011896.1|	S000022471
Denitrovibrio acetiphilus DSM 12809	gi|291285947|ref|NC_013943.1|	S002032631
Escherichia coli E24377A	gi|157154711|ref|NC_009801.1|	S000925915
Streptococcus pyogenes M1 GAS	gi|15674250|ref|NC_002737.1|	S000320259
Frankia alni ACN14a	gi|111219505|ref|NC_008278.1|	S000721538
Ehrlichia chaffeensis str. Arkansas	gi|88657561|ref|NC_007799.1|	S000644977
Thermococcus sibiricus MM 739	gi|242397997|ref|NC_012883.1|	S000433011
Aggregatibacter aphrophilus NJ8700	gi|251791816|ref|NC_012913.1|	S000392137
Lactococcus lactis subsp. cremoris SK11	gi|116510843|ref|NC_008527.1|	S000735424
Paenibacillus sp. JDR-2	gi|251794036|ref|NC_012914.1|	S000629722
Listeria monocytogenes 08-5578	gi|284800255|ref|NC_013766.1|	S001872625
Methylocella silvestris BL2	gi|217976200|ref|NC_011666.1|	S000146627
Pseudomonas putida F1	gi|148545259|ref|NC_009512.1|	S000805347
Prochlorococcus marinus str. NATL1A	gi|124024712|ref|NC_008819.1|	S000393042
Clostridium botulinum A str. Hall	gi|153934468|ref|NC_009698.1|	S000891590
Deinococcus radiodurans R1	gi|15807672|ref|NC_001264.1|	S000628080
Helicobacter pylori HPAG1	gi|108562424|ref|NC_008086.1|	S000701325
Thermobaculum terrenum ATCC BAA-798	gi|269925123|ref|NC_013525.1|	S001743440
Thermotoga petrophila RKU-1	gi|148269145|ref|NC_009486.1|	S000010700
Bifidobacterium animalis subsp. lactis DSM 10140	gi|241195472|ref|NC_012815.1|	S001548833
Nitratifractor salsuginis DSM 16511	gi|319955760|ref|NC_014935.1|	S002350309
Methanocorpusculum labreanum Z	gi|124484829|ref|NC_008942.1|	S000428808
Arcobacter butzleri RM4018	gi|157736271|ref|NC_009850.1|	S000942023
Mycobacterium sp. JDM601	gi|333988640|ref|NC_015576.1|	S001328643
Acidilobus saccharovorans 345-15	gi|302347802|ref|NC_014374.1|	S000870881
Escherichia coli CFT073	gi|26245917|ref|NC_004431.1|	S000628140
Geobacillus sp. WCH70	gi|239825584|ref|NC_012793.1|	S001548867
Shewanella woodyi ATCC 51908	gi|170724370|ref|NC_010506.1|	S001014464
Candidatus Liberibacter asiaticus str. psy62	gi|346722692|ref|NC_012985.3|	S001572983
Thermotoga neapolitana DSM 4359	gi|222098974|ref|NC_011978.1|	S000383207
Streptomyces avermitilis MA-4680	gi|162960844|ref|NC_003155.4|	S000469461
Sulfolobus islandicus L.D.8.5	gi|284996407|ref|NC_013769.1|	S001872650
Pseudomonas brassicacearum subsp. brassicacearum NFM421	gi|330806657|ref|NC_015379.1|	S000428887
Edwardsiella tarda EIB202	gi|269137358|ref|NC_013508.1|	S001743255
Bordetella petrii DSM 12804	gi|163854304|ref|NC_010170.1|	S000009593
Haliscomenobacter hydrossis DSM 1100	gi|332661999|ref|NC_015510.1|	S000539621
Acidimicrobium ferrooxidans DSM 10331	gi|256370824|ref|NC_013124.1|	S000438419
Methanocella paludicola SANAE	gi|282162670|ref|NC_013665.1|	S000446185
Caulobacter sp. K31	gi|167643973|ref|NC_010338.1|	S000995134
Neisseria meningitidis FAM18	gi|121633901|ref|NC_008767.1|	S000003952
Clostridium botulinum BKT015925	gi|331268188|ref|NC_015425.1|	S002441238
Streptococcus thermophilus CNRZ1066	gi|55821993|ref|NC_006449.1|	S001188260
Chlorobium phaeobacteroides BS1	gi|189499000|ref|NC_010831.1|	S001044296
Chloroflexus aurantiacus J-10-fl	gi|163845603|ref|NC_010175.1|	S000482832
Methanococcoides burtonii DSM 6242	gi|91772082|ref|NC_007955.1|	S000414735
Pasteurella multocida subsp. multocida str. Pm70	gi|15601865|ref|NC_002663.1|	S001156489
Synechococcus sp. JA-2-3B'a(2-13)	gi|86607503|ref|NC_007776.1|	S001745672
Streptococcus pneumoniae G54	gi|194396645|ref|NC_011072.1|	S001171511
Pseudomonas mendocina NK-01	gi|330500914|ref|NC_015410.1|	S002441546
Cyanothece sp. PCC 7822	gi|307149945|ref|NC_014501.1|	S002221517
Pedobacter saltans DSM 12145	gi|325102757|ref|NC_015177.1|	S000016742
Lactobacillus amylovorus GRL 1112	gi|315037230|ref|NC_014724.1|	S002350086
Helicobacter pylori	gi|384887043|ref|NC_017354.1|	S000005255
Salmonella enterica subsp. arizonae serovar 62:z4,z23:-- str. RSK2980	gi|379699217|ref|NC_016857.1|	S000690924
Salmonella typhimurium LT2	gi|379699217|ref|NC_016857.1|	S001291909
Escherichia coli O157:H7 EDL933	gi|386707734|ref|NC_017664.1|	S000497711
Bacillus cereus subsp. cytotoxis NVH 391-98	gi|52140164|ref|NC_006274.1|	S000891732
Yersinia pestis KIM	gi|22123922|ref|NC_004088.1|	S000390569
Francisella tularensis subsp. novicida U112	gi|156501369|ref|NC_009749.1|	S000770068
Comamonas testosteroni CNB-1	gi|264676136|ref|NC_013446.1|	S001743271
Methanococcus maripaludis XI	gi|159904396|ref|NC_009975.1|	S000437542
Neisseria lactamica ST-640	gi|313667359|ref|NC_014752.1|	S000003142
Bacillus anthracis CI	gi|386733873|ref|NC_017729.1|	S000008663
methanocaldococcus infernus ME	gi|296108688|ref|NC_014122.1|	S000427816
Proteus mirabilis	gi|197283915|ref|NC_010554.1|	S000000179
Desulfovibrio vulgaris subsp. vulgaris DP4	gi|46562128|ref|NC_002937.3|	S000144272
Photorhabdus asymbiotica	gi|253987483|ref|NC_012962.1|	S000017192
Aggregatibacter actinomycetemcomitans	gi|387119833|ref|NC_017846.1|	S000035203
Ralstonia solanacearum MolK2	gi|300702374|ref|NC_014307.1|	S001168760
Bacillus tusciae DSM 2912	gi|295694686|ref|NC_014098.1|	S000007289
Cupriavidus taiwanensis	gi|188591847|ref|NC_010530.1|	S000406359
Acinetobacter sp. DR1	gi|50083297|ref|NC_005966.1|	S002221793
Nitrosococcus watsoni C-113	gi|300112745|ref|NC_014315.1|	S002236746
Mycoplasma hominis	gi|269114774|ref|NC_013511.1|	S000003935
Candidatus Methanoregula boonei 6A8	gi|154149549|ref|NC_009712.1|	S000646142
Mesorhizobium sp. BNC1	gi|110632362|ref|NC_008254.1|	S001155694
Zymomonas mobilis subsp. mobilis NCIB 11163	gi|260752245|ref|NC_013355.1|	S002153878
lactobacillus casei BL23	gi|301065125|ref|NC_014334.1|	S000392847
gamma proteobacterium HdN1	gi|304309652|ref|NC_014366.1|	S000019426
Bradyrhizobium sp. ORS278	gi|146337175|ref|NC_009445.1|	S000007709
Azoarcus sp. EbN1	gi|119896292|ref|NC_008702.1|	S000008918
Parachlamydia acanthamoebae UV7	gi|338173994|ref|NC_015702.1|	S000017487
methylobacterium extorquens AM1	gi|163849457|ref|NC_010172.1|	S001548803
Acidobacterium sp. MP5ACTX9	gi|347753732|ref|NC_016024.1|	S002355347
Thermincola sp. JR	gi|296131550|ref|NC_014152.1|	S002165551
cyanobacterium UCYN-A	gi|284928601|ref|NC_013771.1|	S001872664
Magnetococcus sp. MC-1	gi|117923318|ref|NC_008576.1|	S000750109
Buchnera aphidicola (Cinara cedri)	gi|116514950|ref|NC_008513.1|	S000011907
Glaciecola agarilytica 4H-3-7+YE-5	gi|332304386|ref|NC_015497.1|	S000722110
Krokinobacter diaphorus 4H-3-7-5	gi|332290650|ref|NC_015496.1|	S002441292
